# Supplementary material for: Bilingual Cortical Control of Between- and Within-Language Competition
Source: Sci Rep. 2017 Sep 18;7:11763. doi: 10.1038/s41598-017-12116-w (PMC5603581; doi:10.1038/s41598-017-12116-w)
Supplement: Supplementary file 1 — Dataset 1 [file 41598_2017_12116_MOESM1_ESM.xlsx]

## Sheet: Sheet1
Participant_Code	Counterbalance	Gender	Age	Years_of_Formal_Education	English_AoA	Spanish_AoA	English_Proficiency	Spanish_Proficiency	English_Ability	Spanish_Ability	Digit_Span	Non-word_Repetition	Simon_Effect	Simon_Facilitation	Simon_Inhibition	Simon_OverallRT	Accuracy_English-Spanish_Between_Language_Competition	Accuracy_English-Spanish_Between-Language_Unrelated	Accuracy_Spanish-English_Between-Language_Competition	Accuracy_Spanish-English_Between-Language_Unrelated	Accuracy_English_Within-Language_Competition	Accuracy_English_Within-Language_Unrelated	Accuracy_Spanish_Within-Language_Competition	Accuracy_Spanish_Within-Language_Unrelated	RT_English-Spanish_Between_Language_Competition	RT_English-Spanish_Between-Language_Unrelated	RT_Spanish-English_Between-Language_Competition	RT_Spanish-English_Between-Language_Unrelated	RT_English_Within-Language_Competition	RT_English_Within-Language_Unrelated	RT_Spanish_Within-Language_Competition	RT_Spanish_Within-Language_Unrelated
1	ES	Female	19	16	4	0	10	9.66667	72	76	18	16	57.57	40.42	17.15	544.43	95	80	85	90	95	90	100	100	2352.35	1798.12	1823.61	1865.63	1840.25	1794.15	1848	1766.75
2	SE	Female	27	16	6	0	9.66667	9.66667	78	73	16	15	2.8006	-20.5627	23.3633	617.751	100	100	89.4737	85	90	90	100	100	1810.85	2080.75	2214.68	2068.55	1876	1808.1	1947.6	1929
3	ES	Female	21	18	5	0	10	8.33333	75	62	17	15	44.5852	13.1347	31.4506	603.736	100	100	75	75	90	90	100	100	1595.15	1531.15	1706	1704.2	1706.4	1602.11	1677.15	1723
4	ES	Female	18	14	6	0	8.66667	8	67	62	11	10	29.9861	31.1547	-1.16867	513.073	85	95	80	80	80	95	90	90	1997.68	2075.84	2088	2204.94	1820.17	2029.4	1969.75	1797.17
5	SE	Female	20	15	5	0	9.66667	7	77	72	15	13	24.0843	-3.49146	27.5758	530.257	95	100	75	90	95	95	95	90	1811	1944.45	2344.3	2235.8	1826.65	1752.75	1981.9	2123.05
6	SE	Female	21	17	5	0	10	8	77	73	15	16	21.5874	9.4037	12.1837	580.783	100	100	84.2105	89.4737	85	90	100	100	1562.45	1591.61	1662.05	1748.74	1538.3	1518.3	1612.9	1637.85
7	SE	Female	24	17	5	0	9.33333	9	70	77	16	14	36.7981	16.8582	19.9398	470.922	100	100	94.7368	95	89.4737	85	100	100	1840	1854.1	1855.53	1812.8	1882.79	2018.15	1914.2	1837.11
8	SE	Female	21	15	6	0	9.66667	8.66667	67	62	19	14	36.9058	5.93027	30.9755	522.565	100	100	89.4737	90	90	90	95	100	1638.32	1648.28	1866.26	1906.05	1586.75	1572.2	1764.1	1780.68
9	ES	Female	21	16	4	0	9.66667	7.66667	73	73	14	14	39.1218	55.2377	-16.1159	536.221	90	100	70	75	90	85	95	95	1872.95	1915.05	1938.18	1753.94	1763.95	1740.25	1824.21	1741.58
10	ES	Male	20	15	8	0	8.33333	8	73	69	15	14	40.6084	19.4718	21.1366	570.706	95	85	85	80	90	90	90	100	1775.95	1635.65	1543.17	1503	1634	1630.55	1571.58	1537.2
11	ES	Female	22	13	8	0	9.33333	10	66	79	16	14	71.3288	53.7843	17.5444	558.408	95	95	90	95	85	90	100	100	1675.2	1659.84	1676.32	1812.2	1803	1715.68	1826.75	1647.2
12	SE	Male	32	NA	NA	0	NA	NA	69	62	17	15	46.141	22.6563	23.4847	509.74	100	100	84.2105	90	95	83.3333	100	100	2071.4	1993.39	1943.16	2004.05	2353	2162.83	1856.1	1968.85
13	SE	Male	27	17	5	0	10	9.33333	71	67	11	15	8.61651	-11.4376	20.0541	541	95	100	94.7368	90	85	90	100	95	1798	1773.47	1654.42	1649.2	1607.35	1650.9	1739.1	1730.55
14	SE	Male	29	16	3	0	10	7	78	48	20	15	2.34549	9.27225	-6.92676	558.9	100	100	73.6842	60	89.4737	90	80	85	1714.8	1719	2017.53	2002.15	1718.89	1630.05	2048	1967.6
15	ES	Male	23	17	2	0	10	8.66667	80	68	19	15	33.0151	29.0096	4.00555	516.98	100	100	80	85	90	90	90	90	2075.2	2037.4	2313.26	2153.5	1989.75	2019.1	2170.65	2112.55
16	ES	Female	22	16	3	0	10	8.33333	75	62	20	14	52.2766	22.2764	30.0002	561.563	100	95	85	85	85	95	95	95	1763.95	1997.25	1898.84	1870.15	1822.6	1771.9	1638.65	1745.32
