# Supplementary material for: Bilingual Cortical Control of Between- and Within-Language Competition
Source: Sci Rep. 2017 Sep 18;7:11763. doi: 10.1038/s41598-017-12116-w (PMC5603581; doi:10.1038/s41598-017-12116-w)
Supplement: Supplementary file 2 — Dataset 2 [file 41598_2017_12116_MOESM2_ESM.xlsx]

## Sheet: acrt_trial
Participant_Code	Between-Within_Language	Target_Language	Competition	Trial_Number	Target_Item	Accuracy(1=Correct;0=Incorrect)	RT(ms)
1	Between	English	Competitor	73	beak	1	2562
1	Between	English	Competitor	79	bowl	1	1910
1	Between	English	Competitor	35	cheek	1	6077
1	Between	English	Competitor	56	clock	1	1416
1	Between	English	Competitor	47	cooler	1	2116
1	Between	English	Competitor	22	corkscrew	1	2148
1	Between	English	Competitor	59	desk	1	3137
1	Between	English	Competitor	71	engine	1	1820
1	Between	English	Competitor	53	flame	1	1769
1	Between	English	Competitor	30	glue	1	1595
1	Between	English	Competitor	11	loop	0	3719
1	Between	English	Competitor	5	marbles	1	1913
1	Between	English	Competitor	15	orange	1	1728
1	Between	English	Competitor	1	platypus	1	2214
1	Between	English	Competitor	39	plow	1	3083
1	Between	English	Competitor	32	plug	1	2087
1	Between	English	Competitor	67	seagull	1	1810
1	Between	English	Competitor	4	silverware	1	2168
1	Between	English	Competitor	70	teacher	1	2265
1	Between	English	Competitor	66	teeth	1	1510
1	Between	English	Unrelated	23	beak	1	2049
1	Between	English	Unrelated	40	bowl	1	2063
1	Between	English	Unrelated	6	cheek	0	NA
1	Between	English	Unrelated	46	clock	1	1610
1	Between	English	Unrelated	72	cooler	1	1576
1	Between	English	Unrelated	34	corkscrew	1	1620
1	Between	English	Unrelated	49	desk	0	NA
1	Between	English	Unrelated	13	engine	1	2223
1	Between	English	Unrelated	62	flame	1	1758
1	Between	English	Unrelated	33	glue	1	1761
1	Between	English	Unrelated	64	loop	1	2109
1	Between	English	Unrelated	45	marbles	1	1535
1	Between	English	Unrelated	75	orange	1	1487
1	Between	English	Unrelated	17	platypus	1	1449
1	Between	English	Unrelated	50	plow	1	1748
1	Between	English	Unrelated	36	plug	1	1355
1	Between	English	Unrelated	51	seagull	0	NA
1	Between	English	Unrelated	76	silverware	1	1810
1	Between	English	Unrelated	24	teacher	0	2881
1	Between	English	Unrelated	41	teeth	1	1534
1	Between	Spanish	Competitor	21	beaver	1	1493
1	Between	Spanish	Competitor	24	blender	1	2455
1	Between	Spanish	Competitor	60	book	0	1841
1	Between	Spanish	Competitor	37	bride	1	1586
1	Between	Spanish	Competitor	74	church	1	1617
1	Between	Spanish	Competitor	13	claw	1	2111
1	Between	Spanish	Competitor	65	doll	1	1344
1	Between	Spanish	Competitor	30	envelope	1	1709
1	Between	Spanish	Competitor	15	fork	1	1836
1	Between	Spanish	Competitor	41	half	1	2570
1	Between	Spanish	Competitor	1	hinge	0	NA
1	Between	Spanish	Competitor	63	hut	0	NA
1	Between	Spanish	Competitor	49	iron	1	1486
1	Between	Spanish	Competitor	56	nut	1	1861
1	Between	Spanish	Competitor	39	rabbit	1	1538
1	Between	Spanish	Competitor	27	raindrop	1	1884
1	Between	Spanish	Competitor	6	seal	1	1725
1	Between	Spanish	Competitor	51	thread	1	1993
1	Between	Spanish	Competitor	80	weather	1	2168
1	Between	Spanish	Competitor	45	web	1	1608
1	Between	Spanish	Unrelated	12	beaver	1	2106
1	Between	Spanish	Unrelated	36	blender	1	1790
1	Between	Spanish	Unrelated	29	book	0	1697
1	Between	Spanish	Unrelated	72	bride	1	1797
1	Between	Spanish	Unrelated	58	church	1	1763
1	Between	Spanish	Unrelated	32	claw	1	1695
1	Between	Spanish	Unrelated	54	doll	1	1485
1	Between	Spanish	Unrelated	59	envelope	1	2029
1	Between	Spanish	Unrelated	78	fork	1	1766
1	Between	Spanish	Unrelated	19	half	1	2158
1	Between	Spanish	Unrelated	11	hinge	1	2349
1	Between	Spanish	Unrelated	9	hut	0	NA
1	Between	Spanish	Unrelated	55	iron	1	1613
1	Between	Spanish	Unrelated	66	nut	1	1490
1	Between	Spanish	Unrelated	44	rabbit	1	1363
1	Between	Spanish	Unrelated	64	raindrop	1	1500
1	Between	Spanish	Unrelated	35	seal	1	1529
1	Between	Spanish	Unrelated	79	thread	1	1683
1	Between	Spanish	Unrelated	17	weather	1	4095
1	Between	Spanish	Unrelated	18	web	1	1539
1	Within	English	Competitor	74	antler	1	1887
1	Within	English	Competitor	28	basket	1	2566
1	Within	English	Competitor	9	brain	1	1874
1	Within	English	Competitor	20	candy	1	1432
1	Within	English	Competitor	63	clown	1	1721
1	Within	English	Competitor	77	drum	0	1990
1	Within	English	Competitor	16	elbow	1	1644
1	Within	English	Competitor	44	flag	1	2134
1	Within	English	Competitor	3	gun	1	2108
1	Within	English	Competitor	48	honey	1	1639
1	Within	English	Competitor	78	lighter	1	1634
1	Within	English	Competitor	58	magnet	1	1460
1	Within	English	Competitor	7	pig	1	1525
1	Within	English	Competitor	43	rattle	1	1864
1	Within	English	Competitor	69	scarf	1	2216
1	Within	English	Competitor	37	sheep	1	1958
1	Within	English	Competitor	2	snail	1	1907
1	Within	English	Competitor	14	toad	1	1752
1	Within	English	Competitor	18	waterfall	1	1706
1	Within	English	Competitor	61	wig	1	1788
1	Within	English	Unrelated	25	antler	1	1769
1	Within	English	Unrelated	38	basket	1	1695
1	Within	English	Unrelated	55	brain	1	1724
1	Within	English	Unrelated	8	candy	1	1722
1	Within	English	Unrelated	29	clown	1	1443
1	Within	English	Unrelated	65	drum	0	3726
1	Within	English	Unrelated	19	elbow	1	1586
1	Within	English	Unrelated	52	flag	1	1841
1	Within	English	Unrelated	80	gun	1	1584
1	Within	English	Unrelated	21	honey	1	1548
1	Within	English	Unrelated	10	lighter	1	1742
1	Within	English	Unrelated	68	magnet	1	1312
1	Within	English	Unrelated	57	pig	1	1737
1	Within	English	Unrelated	54	rattle	1	1692
1	Within	English	Unrelated	12	scarf	1	1987
1	Within	English	Unrelated	60	sheep	0	1796
1	Within	English	Unrelated	27	snail	1	1690
1	Within	English	Unrelated	31	toad	1	1923
1	Within	English	Unrelated	26	waterfall	1	1493
1	Within	English	Unrelated	42	wig	1	1873
1	Within	Spanish	Competitor	26	apple	1	1566
1	Within	Spanish	Competitor	50	bell	1	1595
1	Within	Spanish	Competitor	57	bone	1	1916
1	Within	Spanish	Competitor	70	chain	1	1804
1	Within	Spanish	Competitor	43	cow	1	1653
1	Within	Spanish	Competitor	31	diver	1	2159
1	Within	Spanish	Competitor	3	drill	1	2105
1	Within	Spanish	Competitor	40	duck	1	1919
1	Within	Spanish	Competitor	68	fan	1	1726
1	Within	Spanish	Competitor	69	mirror	1	1964
1	Within	Spanish	Competitor	7	pumpkin	1	3100
1	Within	Spanish	Competitor	23	purse	1	1829
1	Within	Spanish	Competitor	38	puzzle	1	2077
1	Within	Spanish	Competitor	33	rocket	1	1611
1	Within	Spanish	Competitor	20	shoe	1	1547
1	Within	Spanish	Competitor	10	suitcase	1	1502
1	Within	Spanish	Competitor	4	thumb	1	1494
1	Within	Spanish	Competitor	8	umbrella	1	1598
1	Within	Spanish	Competitor	47	whale	1	2132
1	Within	Spanish	Competitor	53	windmill	1	1663
1	Within	Spanish	Unrelated	22	apple	1	1639
1	Within	Spanish	Unrelated	71	bell	1	1709
1	Within	Spanish	Unrelated	48	bone	1	1671
1	Within	Spanish	Unrelated	61	chain	1	1979
1	Within	Spanish	Unrelated	75	cow	1	1621
1	Within	Spanish	Unrelated	34	diver	1	1770
1	Within	Spanish	Unrelated	67	drill	1	1704
1	Within	Spanish	Unrelated	46	duck	1	1587
1	Within	Spanish	Unrelated	14	fan	1	1770
1	Within	Spanish	Unrelated	5	mirror	1	1820
1	Within	Spanish	Unrelated	77	pumpkin	1	2055
1	Within	Spanish	Unrelated	42	purse	1	1932
1	Within	Spanish	Unrelated	76	puzzle	1	1931
1	Within	Spanish	Unrelated	16	rocket	1	1719
1	Within	Spanish	Unrelated	2	shoe	1	1711
1	Within	Spanish	Unrelated	62	suitcase	1	1462
1	Within	Spanish	Unrelated	52	thumb	1	2130
1	Within	Spanish	Unrelated	28	umbrella	1	1599
1	Within	Spanish	Unrelated	73	whale	1	1671
1	Within	Spanish	Unrelated	25	windmill	1	1855
2	Between	English	Competitor	73	beak	1	1775
2	Between	English	Competitor	79	bowl	1	2007
2	Between	English	Competitor	35	cheek	1	1891
2	Between	English	Competitor	56	clock	1	1802
2	Between	English	Competitor	47	cooler	1	1535
2	Between	English	Competitor	22	corkscrew	1	1707
2	Between	English	Competitor	59	desk	1	1921
2	Between	English	Competitor	71	engine	1	1737
2	Between	English	Competitor	53	flame	1	1532
2	Between	English	Competitor	30	glue	1	1618
2	Between	English	Competitor	11	loop	1	1826
2	Between	English	Competitor	5	marbles	1	1989
2	Between	English	Competitor	15	orange	1	1445
2	Between	English	Competitor	1	platypus	1	1956
2	Between	English	Competitor	39	plow	1	1955
2	Between	English	Competitor	32	plug	1	1665
2	Between	English	Competitor	67	seagull	1	1808
2	Between	English	Competitor	4	silverware	1	2546
2	Between	English	Competitor	70	teacher	1	1850
2	Between	English	Competitor	66	teeth	1	1652
2	Between	English	Unrelated	23	beak	1	1654
2	Between	English	Unrelated	40	bowl	1	1681
2	Between	English	Unrelated	6	cheek	1	1844
2	Between	English	Unrelated	46	clock	1	1612
2	Between	English	Unrelated	72	cooler	1	1541
2	Between	English	Unrelated	34	corkscrew	1	2543
2	Between	English	Unrelated	49	desk	1	1552
2	Between	English	Unrelated	13	engine	1	1689
2	Between	English	Unrelated	62	flame	1	1737
2	Between	English	Unrelated	33	glue	1	1659
2	Between	English	Unrelated	64	loop	1	3158
2	Between	English	Unrelated	45	marbles	1	2441
2	Between	English	Unrelated	75	orange	1	1858
2	Between	English	Unrelated	17	platypus	1	3665
2	Between	English	Unrelated	50	plow	1	3344
2	Between	English	Unrelated	36	plug	1	2442
2	Between	English	Unrelated	51	seagull	1	1771
2	Between	English	Unrelated	76	silverware	1	1765
2	Between	English	Unrelated	24	teacher	1	1998
2	Between	English	Unrelated	41	teeth	1	1661
2	Between	Spanish	Competitor	21	beaver	1	4859
2	Between	Spanish	Competitor	24	blender	1	1737
2	Between	Spanish	Competitor	60	book	0	1426
2	Between	Spanish	Competitor	37	bride	1	1688
2	Between	Spanish	Competitor	74	church	1	1313
2	Between	Spanish	Competitor	13	claw	1	2094
2	Between	Spanish	Competitor	65	doll	1	1358
2	Between	Spanish	Competitor	30	envelope	1	1846
2	Between	Spanish	Competitor	15	fork	1	1661
2	Between	Spanish	Competitor	41	half	1	4539
2	Between	Spanish	Competitor	63	hut	0	3995
2	Between	Spanish	Competitor	49	iron	1	1740
2	Between	Spanish	Competitor	56	nut	1	1665
2	Between	Spanish	Competitor	39	rabbit	1	2130
2	Between	Spanish	Competitor	27	raindrop	1	1520
2	Between	Spanish	Competitor	6	seal	1	1876
2	Between	Spanish	Competitor	51	thread	1	1680
2	Between	Spanish	Competitor	80	weather	1	3217
2	Between	Spanish	Competitor	45	web	1	1735
2	Between	Spanish	Unrelated	12	beaver	1	1794
2	Between	Spanish	Unrelated	36	blender	1	1975
2	Between	Spanish	Unrelated	29	book	0	1534
2	Between	Spanish	Unrelated	72	bride	1	1919
2	Between	Spanish	Unrelated	58	church	1	1487
2	Between	Spanish	Unrelated	32	claw	1	2156
2	Between	Spanish	Unrelated	54	doll	1	1616
2	Between	Spanish	Unrelated	59	envelope	1	1598
2	Between	Spanish	Unrelated	78	fork	1	1975
2	Between	Spanish	Unrelated	19	half	1	2680
2	Between	Spanish	Unrelated	11	hinge	0	4176
2	Between	Spanish	Unrelated	9	hut	0	4132
2	Between	Spanish	Unrelated	55	iron	1	1434
2	Between	Spanish	Unrelated	66	nut	1	2313
2	Between	Spanish	Unrelated	44	rabbit	1	1611
2	Between	Spanish	Unrelated	64	raindrop	1	1742
2	Between	Spanish	Unrelated	35	seal	1	1834
2	Between	Spanish	Unrelated	79	thread	1	1548
2	Between	Spanish	Unrelated	17	weather	1	1910
2	Between	Spanish	Unrelated	18	web	1	1937
2	Within	English	Competitor	74	antler	1	2937
2	Within	English	Competitor	28	basket	1	2242
2	Within	English	Competitor	9	brain	1	2095
2	Within	English	Competitor	20	candy	1	1912
2	Within	English	Competitor	63	clown	1	1669
2	Within	English	Competitor	77	drum	0	1952
2	Within	English	Competitor	16	elbow	1	1612
2	Within	English	Competitor	44	flag	1	1713
2	Within	English	Competitor	3	gun	1	1550
2	Within	English	Competitor	48	honey	1	2043
2	Within	English	Competitor	78	lighter	1	1904
2	Within	English	Competitor	58	magnet	1	1666
2	Within	English	Competitor	7	pig	1	1695
2	Within	English	Competitor	43	rattle	1	1481
2	Within	English	Competitor	69	scarf	1	1842
2	Within	English	Competitor	37	sheep	0	2179
2	Within	English	Competitor	2	snail	1	2093
2	Within	English	Competitor	14	toad	1	1918
2	Within	English	Competitor	18	waterfall	1	1640
2	Within	English	Competitor	61	wig	1	1377
2	Within	English	Unrelated	25	antler	1	2034
2	Within	English	Unrelated	38	basket	1	1663
2	Within	English	Unrelated	55	brain	1	1655
2	Within	English	Unrelated	8	candy	1	1704
2	Within	English	Unrelated	29	clown	1	1615
2	Within	English	Unrelated	65	drum	0	1921
2	Within	English	Unrelated	19	elbow	1	1660
2	Within	English	Unrelated	52	flag	1	1773
2	Within	English	Unrelated	80	gun	1	1706
2	Within	English	Unrelated	21	honey	1	1965
2	Within	English	Unrelated	10	lighter	1	1747
2	Within	English	Unrelated	68	magnet	1	1767
2	Within	English	Unrelated	57	pig	1	1722
2	Within	English	Unrelated	54	rattle	1	1939
2	Within	English	Unrelated	12	scarf	1	1661
2	Within	English	Unrelated	60	sheep	0	2077
2	Within	English	Unrelated	27	snail	1	1714
2	Within	English	Unrelated	31	toad	1	1881
2	Within	English	Unrelated	26	waterfall	1	2242
2	Within	English	Unrelated	42	wig	1	1716
2	Within	Spanish	Competitor	26	apple	1	1656
2	Within	Spanish	Competitor	50	bell	1	1703
2	Within	Spanish	Competitor	57	bone	1	1996
2	Within	Spanish	Competitor	70	chain	1	1801
2	Within	Spanish	Competitor	43	cow	1	1556
2	Within	Spanish	Competitor	31	diver	1	3041
2	Within	Spanish	Competitor	3	drill	1	1538
2	Within	Spanish	Competitor	40	duck	1	1368
2	Within	Spanish	Competitor	68	fan	1	2446
2	Within	Spanish	Competitor	69	mirror	1	1695
2	Within	Spanish	Competitor	7	pumpkin	1	1764
2	Within	Spanish	Competitor	23	purse	1	1633
2	Within	Spanish	Competitor	38	puzzle	1	1971
2	Within	Spanish	Competitor	33	rocket	1	1780
2	Within	Spanish	Competitor	20	shoe	1	1654
2	Within	Spanish	Competitor	10	suitcase	1	1649
2	Within	Spanish	Competitor	4	thumb	1	4414
2	Within	Spanish	Competitor	8	umbrella	1	1743
2	Within	Spanish	Competitor	47	whale	1	1696
2	Within	Spanish	Competitor	53	windmill	1	1848
2	Within	Spanish	Unrelated	22	apple	1	1535
2	Within	Spanish	Unrelated	71	bell	1	1348
2	Within	Spanish	Unrelated	48	bone	1	1600
2	Within	Spanish	Unrelated	61	chain	1	1694
2	Within	Spanish	Unrelated	75	cow	1	1780
2	Within	Spanish	Unrelated	34	diver	1	2611
2	Within	Spanish	Unrelated	67	drill	1	1896
2	Within	Spanish	Unrelated	46	duck	1	1621
2	Within	Spanish	Unrelated	14	fan	1	1910
2	Within	Spanish	Unrelated	5	mirror	1	2222
2	Within	Spanish	Unrelated	77	pumpkin	1	1936
2	Within	Spanish	Unrelated	42	purse	1	1584
2	Within	Spanish	Unrelated	76	puzzle	1	1803
2	Within	Spanish	Unrelated	16	rocket	1	1764
2	Within	Spanish	Unrelated	2	shoe	1	1959
2	Within	Spanish	Unrelated	62	suitcase	1	1564
2	Within	Spanish	Unrelated	52	thumb	1	4516
2	Within	Spanish	Unrelated	28	umbrella	1	1780
2	Within	Spanish	Unrelated	73	whale	1	1850
2	Within	Spanish	Unrelated	25	windmill	1	1607
3	Between	English	Competitor	73	beak	1	1417
3	Between	English	Competitor	79	bowl	1	1437
3	Between	English	Competitor	35	cheek	1	1282
3	Between	English	Competitor	56	clock	1	1480
3	Between	English	Competitor	47	cooler	1	1806
3	Between	English	Competitor	22	corkscrew	1	1521
3	Between	English	Competitor	59	desk	1	1514
3	Between	English	Competitor	71	engine	1	1541
3	Between	English	Competitor	53	flame	1	1659
3	Between	English	Competitor	30	glue	1	1283
3	Between	English	Competitor	11	loop	1	1557
3	Between	English	Competitor	5	marbles	1	1660
3	Between	English	Competitor	15	orange	1	1643
3	Between	English	Competitor	1	platypus	1	1712
3	Between	English	Competitor	39	plow	1	2155
3	Between	English	Competitor	32	plug	1	1659
3	Between	English	Competitor	67	seagull	1	1564
3	Between	English	Competitor	4	silverware	1	1804
3	Between	English	Competitor	70	teacher	1	1905
3	Between	English	Competitor	66	teeth	1	1304
3	Between	English	Unrelated	23	beak	1	1707
3	Between	English	Unrelated	40	bowl	1	1246
3	Between	English	Unrelated	6	cheek	1	1438
3	Between	English	Unrelated	46	clock	1	1714
3	Between	English	Unrelated	72	cooler	1	1273
3	Between	English	Unrelated	34	corkscrew	1	1463
3	Between	English	Unrelated	49	desk	1	1515
3	Between	English	Unrelated	13	engine	1	1635
3	Between	English	Unrelated	62	flame	1	1544
3	Between	English	Unrelated	33	glue	1	1250
3	Between	English	Unrelated	64	loop	1	1460
3	Between	English	Unrelated	45	marbles	1	1428
3	Between	English	Unrelated	75	orange	1	1501
3	Between	English	Unrelated	17	platypus	1	1338
3	Between	English	Unrelated	50	plow	1	1630
3	Between	English	Unrelated	36	plug	1	1625
3	Between	English	Unrelated	51	seagull	1	1662
3	Between	English	Unrelated	76	silverware	1	1674
3	Between	English	Unrelated	24	teacher	1	1931
3	Between	English	Unrelated	41	teeth	1	1589
3	Between	Spanish	Competitor	21	beaver	0	1720
3	Between	Spanish	Competitor	24	blender	1	1590
3	Between	Spanish	Competitor	60	book	0	1561
3	Between	Spanish	Competitor	37	bride	1	1667
3	Between	Spanish	Competitor	74	church	1	1658
3	Between	Spanish	Competitor	13	claw	0	2397
3	Between	Spanish	Competitor	65	doll	1	1593
3	Between	Spanish	Competitor	30	envelope	1	1662
3	Between	Spanish	Competitor	15	fork	1	1696
3	Between	Spanish	Competitor	41	half	1	1722
3	Between	Spanish	Competitor	1	hinge	0	NA
3	Between	Spanish	Competitor	63	hut	0	2029
3	Between	Spanish	Competitor	49	iron	1	1786
3	Between	Spanish	Competitor	56	nut	1	1604
3	Between	Spanish	Competitor	39	rabbit	1	1491
3	Between	Spanish	Competitor	27	raindrop	1	1448
3	Between	Spanish	Competitor	6	seal	1	2004
3	Between	Spanish	Competitor	51	thread	1	1542
3	Between	Spanish	Competitor	80	weather	1	1761
3	Between	Spanish	Competitor	45	web	1	1483
3	Between	Spanish	Unrelated	12	beaver	0	2059
3	Between	Spanish	Unrelated	36	blender	1	1333
3	Between	Spanish	Unrelated	29	book	0	1275
3	Between	Spanish	Unrelated	72	bride	1	2147
3	Between	Spanish	Unrelated	58	church	1	1647
3	Between	Spanish	Unrelated	32	claw	0	2117
3	Between	Spanish	Unrelated	54	doll	1	1472
3	Between	Spanish	Unrelated	59	envelope	1	1434
3	Between	Spanish	Unrelated	78	fork	1	1494
3	Between	Spanish	Unrelated	19	half	1	1680
3	Between	Spanish	Unrelated	11	hinge	0	2304
3	Between	Spanish	Unrelated	9	hut	0	2720
3	Between	Spanish	Unrelated	55	iron	1	1667
3	Between	Spanish	Unrelated	66	nut	1	1151
3	Between	Spanish	Unrelated	44	rabbit	1	1540
3	Between	Spanish	Unrelated	64	raindrop	1	1551
3	Between	Spanish	Unrelated	35	seal	1	1584
3	Between	Spanish	Unrelated	79	thread	1	1287
3	Between	Spanish	Unrelated	17	weather	1	2112
3	Between	Spanish	Unrelated	18	web	1	1510
3	Within	English	Competitor	74	antler	1	1689
3	Within	English	Competitor	28	basket	1	1629
3	Within	English	Competitor	9	brain	1	2146
3	Within	English	Competitor	20	candy	1	1493
3	Within	English	Competitor	63	clown	1	1356
3	Within	English	Competitor	77	drum	0	1441
3	Within	English	Competitor	16	elbow	1	1588
3	Within	English	Competitor	44	flag	1	1915
3	Within	English	Competitor	3	gun	1	2572
3	Within	English	Competitor	48	honey	1	1431
3	Within	English	Competitor	78	lighter	1	1701
3	Within	English	Competitor	58	magnet	1	1566
3	Within	English	Competitor	7	pig	1	1376
3	Within	English	Competitor	43	rattle	1	1782
3	Within	English	Competitor	69	scarf	1	1660
3	Within	English	Competitor	37	sheep	0	2044
3	Within	English	Competitor	2	snail	1	1509
3	Within	English	Competitor	14	toad	1	1669
3	Within	English	Competitor	18	waterfall	1	1965
3	Within	English	Competitor	61	wig	1	1596
3	Within	English	Unrelated	25	antler	1	1514
3	Within	English	Unrelated	38	basket	1	1378
3	Within	English	Unrelated	55	brain	1	2068
3	Within	English	Unrelated	8	candy	1	1859
3	Within	English	Unrelated	29	clown	1	2255
3	Within	English	Unrelated	65	drum	0	1512
3	Within	English	Unrelated	19	elbow	1	1460
3	Within	English	Unrelated	52	flag	1	1523
3	Within	English	Unrelated	80	gun	1	1740
3	Within	English	Unrelated	21	honey	1	1827
3	Within	English	Unrelated	10	lighter	1	1409
3	Within	English	Unrelated	68	magnet	1	1531
3	Within	English	Unrelated	57	pig	1	1349
3	Within	English	Unrelated	54	rattle	1	1603
3	Within	English	Unrelated	12	scarf	1	1615
3	Within	English	Unrelated	60	sheep	0	NA
3	Within	English	Unrelated	27	snail	1	1555
3	Within	English	Unrelated	31	toad	1	1409
3	Within	English	Unrelated	26	waterfall	1	1401
3	Within	English	Unrelated	42	wig	1	1432
3	Within	Spanish	Competitor	26	apple	1	1468
3	Within	Spanish	Competitor	50	bell	1	1600
3	Within	Spanish	Competitor	57	bone	1	1570
3	Within	Spanish	Competitor	70	chain	1	1446
3	Within	Spanish	Competitor	43	cow	1	1466
3	Within	Spanish	Competitor	31	diver	1	2284
3	Within	Spanish	Competitor	3	drill	1	1515
3	Within	Spanish	Competitor	40	duck	1	1420
3	Within	Spanish	Competitor	68	fan	1	2667
3	Within	Spanish	Competitor	69	mirror	1	1640
3	Within	Spanish	Competitor	7	pumpkin	1	1786
3	Within	Spanish	Competitor	23	purse	1	1531
3	Within	Spanish	Competitor	38	puzzle	1	1566
3	Within	Spanish	Competitor	33	rocket	1	1483
3	Within	Spanish	Competitor	20	shoe	1	1465
3	Within	Spanish	Competitor	10	suitcase	1	1369
3	Within	Spanish	Competitor	4	thumb	1	2181
3	Within	Spanish	Competitor	8	umbrella	1	1637
3	Within	Spanish	Competitor	47	whale	1	1719
3	Within	Spanish	Competitor	53	windmill	1	1730
3	Within	Spanish	Unrelated	22	apple	1	1653
3	Within	Spanish	Unrelated	71	bell	1	1705
3	Within	Spanish	Unrelated	48	bone	1	1621
3	Within	Spanish	Unrelated	61	chain	1	1774
3	Within	Spanish	Unrelated	75	cow	1	1648
3	Within	Spanish	Unrelated	34	diver	1	2554
3	Within	Spanish	Unrelated	67	drill	1	1918
3	Within	Spanish	Unrelated	46	duck	1	1470
3	Within	Spanish	Unrelated	14	fan	1	1698
3	Within	Spanish	Unrelated	5	mirror	1	1903
3	Within	Spanish	Unrelated	77	pumpkin	1	1600
3	Within	Spanish	Unrelated	42	purse	1	1310
3	Within	Spanish	Unrelated	76	puzzle	1	1262
3	Within	Spanish	Unrelated	16	rocket	1	1582
3	Within	Spanish	Unrelated	2	shoe	1	1422
3	Within	Spanish	Unrelated	62	suitcase	1	1539
3	Within	Spanish	Unrelated	52	thumb	1	2583
3	Within	Spanish	Unrelated	28	umbrella	1	1370
3	Within	Spanish	Unrelated	73	whale	1	1688
3	Within	Spanish	Unrelated	25	windmill	1	2160
4	Between	English	Competitor	73	beak	1	1693
4	Between	English	Competitor	79	bowl	1	1885
4	Between	English	Competitor	35	cheek	0	NA
4	Between	English	Competitor	56	clock	1	1371
4	Between	English	Competitor	47	cooler	1	1751
4	Between	English	Competitor	22	corkscrew	1	2057
4	Between	English	Competitor	59	desk	1	1626
4	Between	English	Competitor	71	engine	1	1633
4	Between	English	Competitor	53	flame	1	1683
4	Between	English	Competitor	30	glue	1	1963
4	Between	English	Competitor	11	loop	0	2989
4	Between	English	Competitor	5	marbles	1	1719
4	Between	English	Competitor	15	orange	1	3012
4	Between	English	Competitor	1	platypus	1	2991
4	Between	English	Competitor	39	plow	0	3119
4	Between	English	Competitor	32	plug	1	1606
4	Between	English	Competitor	67	seagull	1	1581
4	Between	English	Competitor	4	silverware	1	1902
4	Between	English	Competitor	70	teacher	1	1775
4	Between	English	Competitor	66	teeth	1	1600
4	Between	English	Unrelated	23	beak	1	1735
4	Between	English	Unrelated	40	bowl	1	2776
4	Between	English	Unrelated	6	cheek	0	NA
4	Between	English	Unrelated	46	clock	1	1778
4	Between	English	Unrelated	72	cooler	1	1758
4	Between	English	Unrelated	34	corkscrew	1	1738
4	Between	English	Unrelated	49	desk	1	1829
4	Between	English	Unrelated	13	engine	1	1821
4	Between	English	Unrelated	62	flame	1	1567
4	Between	English	Unrelated	33	glue	1	1729
4	Between	English	Unrelated	64	loop	1	2838
4	Between	English	Unrelated	45	marbles	1	1697
4	Between	English	Unrelated	75	orange	1	3102
4	Between	English	Unrelated	17	platypus	1	3026
4	Between	English	Unrelated	50	plow	1	2740
4	Between	English	Unrelated	36	plug	1	1454
4	Between	English	Unrelated	51	seagull	1	2410
4	Between	English	Unrelated	76	silverware	1	1672
4	Between	English	Unrelated	24	teacher	1	1993
4	Between	English	Unrelated	41	teeth	1	1778
4	Between	Spanish	Competitor	21	beaver	1	3609
4	Between	Spanish	Competitor	24	blender	1	1509
4	Between	Spanish	Competitor	60	book	0	1605
4	Between	Spanish	Competitor	37	bride	1	1865
4	Between	Spanish	Competitor	74	church	1	1679
4	Between	Spanish	Competitor	13	claw	0	NA
4	Between	Spanish	Competitor	65	doll	1	1683
4	Between	Spanish	Competitor	30	envelope	1	1931
4	Between	Spanish	Competitor	15	fork	1	1871
4	Between	Spanish	Competitor	41	half	1	3090
4	Between	Spanish	Competitor	1	hinge	0	3964
4	Between	Spanish	Competitor	63	hut	0	NA
4	Between	Spanish	Competitor	49	iron	1	1845
4	Between	Spanish	Competitor	56	nut	1	1893
4	Between	Spanish	Competitor	39	rabbit	1	1738
4	Between	Spanish	Competitor	27	raindrop	1	2000
4	Between	Spanish	Competitor	6	seal	1	1924
4	Between	Spanish	Competitor	51	thread	1	1485
4	Between	Spanish	Competitor	80	weather	1	2103
4	Between	Spanish	Competitor	45	web	1	1790
4	Between	Spanish	Unrelated	12	beaver	1	4938
4	Between	Spanish	Unrelated	36	blender	1	1583
4	Between	Spanish	Unrelated	29	book	0	1697
4	Between	Spanish	Unrelated	72	bride	1	1451
4	Between	Spanish	Unrelated	58	church	1	1810
4	Between	Spanish	Unrelated	32	claw	0	NA
4	Between	Spanish	Unrelated	54	doll	1	1681
4	Between	Spanish	Unrelated	59	envelope	1	2068
4	Between	Spanish	Unrelated	78	fork	1	1736
4	Between	Spanish	Unrelated	19	half	1	4722
4	Between	Spanish	Unrelated	11	hinge	0	3239
4	Between	Spanish	Unrelated	9	hut	0	NA
4	Between	Spanish	Unrelated	55	iron	1	1623
4	Between	Spanish	Unrelated	66	nut	1	1653
4	Between	Spanish	Unrelated	44	rabbit	1	1504
4	Between	Spanish	Unrelated	64	raindrop	1	1708
4	Between	Spanish	Unrelated	35	seal	1	1512
4	Between	Spanish	Unrelated	79	thread	1	1842
4	Between	Spanish	Unrelated	17	weather	1	2286
4	Between	Spanish	Unrelated	18	web	1	2636
4	Within	English	Competitor	74	antler	1	2193
4	Within	English	Competitor	28	basket	1	1678
4	Within	English	Competitor	9	brain	1	1505
4	Within	English	Competitor	20	candy	1	1681
4	Within	English	Competitor	63	clown	1	1564
4	Within	English	Competitor	77	drum	0	1763
4	Within	English	Competitor	16	elbow	1	1649
4	Within	English	Competitor	44	flag	1	1738
4	Within	English	Competitor	3	gun	1	1616
4	Within	English	Competitor	48	honey	1	1789
4	Within	English	Competitor	78	lighter	1	1831
4	Within	English	Competitor	58	magnet	1	2823
4	Within	English	Competitor	7	pig	1	1509
4	Within	English	Competitor	43	rattle	0	NA
4	Within	English	Competitor	69	scarf	1	1910
4	Within	English	Competitor	37	sheep	0	NA
4	Within	English	Competitor	2	snail	1	1698
4	Within	English	Competitor	14	toad	0	2103
4	Within	English	Competitor	18	waterfall	1	2005
4	Within	English	Competitor	61	wig	1	1708
4	Within	English	Unrelated	25	antler	1	1997
4	Within	English	Unrelated	38	basket	1	1554
4	Within	English	Unrelated	55	brain	1	1811
4	Within	English	Unrelated	8	candy	1	1654
4	Within	English	Unrelated	29	clown	1	1624
4	Within	English	Unrelated	65	drum	0	1499
4	Within	English	Unrelated	19	elbow	1	1887
4	Within	English	Unrelated	52	flag	1	2028
4	Within	English	Unrelated	80	gun	1	1688
4	Within	English	Unrelated	21	honey	1	4206
4	Within	English	Unrelated	10	lighter	1	1495
4	Within	English	Unrelated	68	magnet	1	1688
4	Within	English	Unrelated	57	pig	1	1565
4	Within	English	Unrelated	54	rattle	1	3237
4	Within	English	Unrelated	12	scarf	1	1820
4	Within	English	Unrelated	60	sheep	1	3582
4	Within	English	Unrelated	27	snail	1	1960
4	Within	English	Unrelated	31	toad	1	1648
4	Within	English	Unrelated	26	waterfall	1	1773
4	Within	English	Unrelated	42	wig	1	1872
4	Within	Spanish	Competitor	26	apple	1	1574
4	Within	Spanish	Competitor	50	bell	1	1584
4	Within	Spanish	Competitor	57	bone	1	1476
4	Within	Spanish	Competitor	70	chain	1	1927
4	Within	Spanish	Competitor	43	cow	1	1874
4	Within	Spanish	Competitor	31	diver	0	2760
4	Within	Spanish	Competitor	3	drill	0	4918
4	Within	Spanish	Competitor	40	duck	1	1593
4	Within	Spanish	Competitor	68	fan	1	1649
4	Within	Spanish	Competitor	69	mirror	1	2154
4	Within	Spanish	Competitor	7	pumpkin	1	1930
4	Within	Spanish	Competitor	23	purse	1	1927
4	Within	Spanish	Competitor	38	puzzle	1	1884
4	Within	Spanish	Competitor	33	rocket	1	1639
4	Within	Spanish	Competitor	20	shoe	1	1431
4	Within	Spanish	Competitor	10	suitcase	1	1793
4	Within	Spanish	Competitor	4	thumb	1	1912
4	Within	Spanish	Competitor	8	umbrella	1	1724
4	Within	Spanish	Competitor	47	whale	1	1738
4	Within	Spanish	Competitor	53	windmill	1	1908
4	Within	Spanish	Unrelated	22	apple	1	1831
4	Within	Spanish	Unrelated	71	bell	1	2410
4	Within	Spanish	Unrelated	48	bone	1	1657
4	Within	Spanish	Unrelated	61	chain	1	1983
4	Within	Spanish	Unrelated	75	cow	1	1672
4	Within	Spanish	Unrelated	34	diver	0	NA
4	Within	Spanish	Unrelated	67	drill	0	NA
4	Within	Spanish	Unrelated	46	duck	1	1568
4	Within	Spanish	Unrelated	14	fan	1	1673
4	Within	Spanish	Unrelated	5	mirror	1	1837
4	Within	Spanish	Unrelated	77	pumpkin	1	1704
4	Within	Spanish	Unrelated	42	purse	1	1752
4	Within	Spanish	Unrelated	76	puzzle	1	1854
4	Within	Spanish	Unrelated	16	rocket	1	1931
4	Within	Spanish	Unrelated	2	shoe	1	1600
4	Within	Spanish	Unrelated	62	suitcase	1	1705
4	Within	Spanish	Unrelated	52	thumb	1	1550
4	Within	Spanish	Unrelated	28	umbrella	1	1979
4	Within	Spanish	Unrelated	73	whale	1	1552
4	Within	Spanish	Unrelated	25	windmill	1	2091
5	Between	English	Competitor	73	beak	1	1644
5	Between	English	Competitor	79	bowl	1	1704
5	Between	English	Competitor	35	cheek	0	3311
5	Between	English	Competitor	56	clock	1	1604
5	Between	English	Competitor	47	cooler	1	1485
5	Between	English	Competitor	22	corkscrew	1	1661
5	Between	English	Competitor	59	desk	1	1678
5	Between	English	Competitor	71	engine	1	2135
5	Between	English	Competitor	53	flame	1	1435
5	Between	English	Competitor	30	glue	1	1344
5	Between	English	Competitor	11	loop	1	1566
5	Between	English	Competitor	5	marbles	1	1758
5	Between	English	Competitor	15	orange	1	2365
5	Between	English	Competitor	1	platypus	1	1979
5	Between	English	Competitor	39	plow	1	1925
5	Between	English	Competitor	32	plug	1	1594
5	Between	English	Competitor	67	seagull	1	1874
5	Between	English	Competitor	4	silverware	1	1875
5	Between	English	Competitor	70	teacher	1	1628
5	Between	English	Competitor	66	teeth	1	1655
5	Between	English	Unrelated	23	beak	1	1820
5	Between	English	Unrelated	40	bowl	1	1746
5	Between	English	Unrelated	6	cheek	1	2270
5	Between	English	Unrelated	46	clock	1	1556
5	Between	English	Unrelated	72	cooler	1	1879
5	Between	English	Unrelated	34	corkscrew	1	1879
5	Between	English	Unrelated	49	desk	1	1549
5	Between	English	Unrelated	13	engine	1	1773
5	Between	English	Unrelated	62	flame	1	1654
5	Between	English	Unrelated	33	glue	1	1876
5	Between	English	Unrelated	64	loop	1	2285
5	Between	English	Unrelated	45	marbles	1	1884
5	Between	English	Unrelated	75	orange	1	2095
5	Between	English	Unrelated	17	platypus	1	3073
5	Between	English	Unrelated	50	plow	1	2848
5	Between	English	Unrelated	36	plug	1	1691
5	Between	English	Unrelated	51	seagull	1	1913
5	Between	English	Unrelated	76	silverware	1	2200
5	Between	English	Unrelated	24	teacher	1	1484
5	Between	English	Unrelated	41	teeth	1	1414
5	Between	Spanish	Competitor	21	beaver	1	2735
5	Between	Spanish	Competitor	24	blender	1	1813
5	Between	Spanish	Competitor	60	book	0	1642
5	Between	Spanish	Competitor	37	bride	1	1511
5	Between	Spanish	Competitor	74	church	1	2145
5	Between	Spanish	Competitor	13	claw	1	2152
5	Between	Spanish	Competitor	65	doll	1	1772
5	Between	Spanish	Competitor	30	envelope	1	1557
5	Between	Spanish	Competitor	15	fork	1	1859
5	Between	Spanish	Competitor	41	half	1	3105
5	Between	Spanish	Competitor	1	hinge	0	1817
5	Between	Spanish	Competitor	63	hut	0	3437
5	Between	Spanish	Competitor	49	iron	1	1964
5	Between	Spanish	Competitor	56	nut	1	2524
5	Between	Spanish	Competitor	39	rabbit	1	1686
5	Between	Spanish	Competitor	27	raindrop	0	1400
5	Between	Spanish	Competitor	6	seal	1	1775
5	Between	Spanish	Competitor	51	thread	1	1936
5	Between	Spanish	Competitor	80	weather	0	8069
5	Between	Spanish	Competitor	45	web	1	1987
5	Between	Spanish	Unrelated	12	beaver	1	2028
5	Between	Spanish	Unrelated	36	blender	1	1874
5	Between	Spanish	Unrelated	29	book	0	1611
5	Between	Spanish	Unrelated	72	bride	1	2045
5	Between	Spanish	Unrelated	58	church	1	1656
5	Between	Spanish	Unrelated	32	claw	1	2835
5	Between	Spanish	Unrelated	54	doll	1	1625
5	Between	Spanish	Unrelated	59	envelope	1	2171
5	Between	Spanish	Unrelated	78	fork	1	2233
5	Between	Spanish	Unrelated	19	half	1	2357
5	Between	Spanish	Unrelated	11	hinge	0	3173
5	Between	Spanish	Unrelated	9	hut	1	3922
5	Between	Spanish	Unrelated	55	iron	1	2682
5	Between	Spanish	Unrelated	66	nut	1	3025
5	Between	Spanish	Unrelated	44	rabbit	1	1823
5	Between	Spanish	Unrelated	64	raindrop	1	2305
5	Between	Spanish	Unrelated	35	seal	1	1636
5	Between	Spanish	Unrelated	79	thread	1	2201
5	Between	Spanish	Unrelated	17	weather	1	1858
5	Between	Spanish	Unrelated	18	web	1	1656
5	Within	English	Competitor	74	antler	1	2096
5	Within	English	Competitor	28	basket	1	1483
5	Within	English	Competitor	9	brain	1	1606
5	Within	English	Competitor	20	candy	1	1912
5	Within	English	Competitor	63	clown	1	1954
5	Within	English	Competitor	77	drum	0	1379
5	Within	English	Competitor	16	elbow	1	1282
5	Within	English	Competitor	44	flag	1	1765
5	Within	English	Competitor	3	gun	1	2024
5	Within	English	Competitor	48	honey	1	1672
5	Within	English	Competitor	78	lighter	1	1859
5	Within	English	Competitor	58	magnet	1	1207
5	Within	English	Competitor	7	pig	1	1327
5	Within	English	Competitor	43	rattle	1	1732
5	Within	English	Competitor	69	scarf	1	2037
5	Within	English	Competitor	37	sheep	1	2531
5	Within	English	Competitor	2	snail	1	1866
5	Within	English	Competitor	14	toad	1	1666
5	Within	English	Competitor	18	waterfall	1	1473
5	Within	English	Competitor	61	wig	1	3662
5	Within	English	Unrelated	25	antler	1	1808
5	Within	English	Unrelated	38	basket	1	2282
5	Within	English	Unrelated	55	brain	1	1791
5	Within	English	Unrelated	8	candy	1	1753
5	Within	English	Unrelated	29	clown	1	1276
5	Within	English	Unrelated	65	drum	0	1620
5	Within	English	Unrelated	19	elbow	1	1749
5	Within	English	Unrelated	52	flag	1	1696
5	Within	English	Unrelated	80	gun	1	2333
5	Within	English	Unrelated	21	honey	1	1591
5	Within	English	Unrelated	10	lighter	1	1522
5	Within	English	Unrelated	68	magnet	1	1461
5	Within	English	Unrelated	57	pig	1	1359
5	Within	English	Unrelated	54	rattle	1	1775
5	Within	English	Unrelated	12	scarf	1	1887
5	Within	English	Unrelated	60	sheep	1	2618
5	Within	English	Unrelated	27	snail	1	1683
5	Within	English	Unrelated	31	toad	1	1318
5	Within	English	Unrelated	26	waterfall	1	2195
5	Within	English	Unrelated	42	wig	1	1338
5	Within	Spanish	Competitor	26	apple	1	1872
5	Within	Spanish	Competitor	50	bell	1	2116
5	Within	Spanish	Competitor	57	bone	1	1748
5	Within	Spanish	Competitor	70	chain	1	1947
5	Within	Spanish	Competitor	43	cow	1	1547
5	Within	Spanish	Competitor	31	diver	0	1913
5	Within	Spanish	Competitor	3	drill	1	1752
5	Within	Spanish	Competitor	40	duck	1	1633
5	Within	Spanish	Competitor	68	fan	1	3044
5	Within	Spanish	Competitor	69	mirror	1	2107
5	Within	Spanish	Competitor	7	pumpkin	1	1606
5	Within	Spanish	Competitor	23	purse	1	1470
5	Within	Spanish	Competitor	38	puzzle	1	2167
5	Within	Spanish	Competitor	33	rocket	1	1784
5	Within	Spanish	Competitor	20	shoe	1	1911
5	Within	Spanish	Competitor	10	suitcase	1	1561
5	Within	Spanish	Competitor	4	thumb	1	3764
5	Within	Spanish	Competitor	8	umbrella	1	1566
5	Within	Spanish	Competitor	47	whale	1	1892
5	Within	Spanish	Competitor	53	windmill	1	2238
5	Within	Spanish	Unrelated	22	apple	1	1843
5	Within	Spanish	Unrelated	71	bell	1	2326
5	Within	Spanish	Unrelated	48	bone	1	1569
5	Within	Spanish	Unrelated	61	chain	1	1568
5	Within	Spanish	Unrelated	75	cow	1	1911
5	Within	Spanish	Unrelated	34	diver	0	3276
5	Within	Spanish	Unrelated	67	drill	1	3128
5	Within	Spanish	Unrelated	46	duck	1	1734
5	Within	Spanish	Unrelated	14	fan	1	2199
5	Within	Spanish	Unrelated	5	mirror	1	1512
5	Within	Spanish	Unrelated	77	pumpkin	1	2001
5	Within	Spanish	Unrelated	42	purse	1	1897
5	Within	Spanish	Unrelated	76	puzzle	1	2701
5	Within	Spanish	Unrelated	16	rocket	1	1695
5	Within	Spanish	Unrelated	2	shoe	1	1717
5	Within	Spanish	Unrelated	62	suitcase	1	1581
5	Within	Spanish	Unrelated	52	thumb	0	3887
5	Within	Spanish	Unrelated	28	umbrella	1	1557
5	Within	Spanish	Unrelated	73	whale	1	2456
5	Within	Spanish	Unrelated	25	windmill	1	1903
6	Between	English	Competitor	73	beak	1	1616
6	Between	English	Competitor	79	bowl	1	1622
6	Between	English	Competitor	35	cheek	1	1772
6	Between	English	Competitor	56	clock	1	1800
6	Between	English	Competitor	47	cooler	1	1594
6	Between	English	Competitor	22	corkscrew	1	1506
6	Between	English	Competitor	59	desk	1	1805
6	Between	English	Competitor	71	engine	1	1777
6	Between	English	Competitor	53	flame	1	1373
6	Between	English	Competitor	30	glue	1	1335
6	Between	English	Competitor	11	loop	1	1456
6	Between	English	Competitor	5	marbles	1	1232
6	Between	English	Competitor	15	orange	1	1121
6	Between	English	Competitor	1	platypus	1	1237
6	Between	English	Competitor	39	plow	1	2044
6	Between	English	Competitor	32	plug	1	1541
6	Between	English	Competitor	67	seagull	1	1599
6	Between	English	Competitor	4	silverware	1	1521
6	Between	English	Competitor	70	teacher	1	1894
6	Between	English	Competitor	66	teeth	1	1404
6	Between	English	Unrelated	23	beak	1	1498
6	Between	English	Unrelated	40	bowl	1	1799
6	Between	English	Unrelated	6	cheek	1	1435
6	Between	English	Unrelated	46	clock	1	1708
6	Between	English	Unrelated	72	cooler	1	1637
6	Between	English	Unrelated	34	corkscrew	1	1833
6	Between	English	Unrelated	49	desk	1	1535
6	Between	English	Unrelated	13	engine	1	1798
6	Between	English	Unrelated	62	flame	1	1685
6	Between	English	Unrelated	33	glue	1	1421
6	Between	English	Unrelated	64	loop	1	2025
6	Between	English	Unrelated	45	marbles	1	1492
6	Between	English	Unrelated	75	orange	1	1315
6	Between	English	Unrelated	17	platypus	1	1532
6	Between	English	Unrelated	51	seagull	1	1520
6	Between	English	Unrelated	76	silverware	1	1627
6	Between	English	Unrelated	24	teacher	1	1522
6	Between	English	Unrelated	41	teeth	1	1267
6	Between	Spanish	Competitor	21	beaver	1	1645
6	Between	Spanish	Competitor	24	blender	1	1581
6	Between	Spanish	Competitor	60	book	0	1499
6	Between	Spanish	Competitor	37	bride	1	1614
6	Between	Spanish	Competitor	74	church	1	1848
6	Between	Spanish	Competitor	13	claw	1	2266
6	Between	Spanish	Competitor	65	doll	1	1412
6	Between	Spanish	Competitor	30	envelope	1	1650
6	Between	Spanish	Competitor	15	fork	1	1454
6	Between	Spanish	Competitor	41	half	1	2269
6	Between	Spanish	Competitor	1	hinge	0	1390
6	Between	Spanish	Competitor	63	hut	0	2269
6	Between	Spanish	Competitor	49	iron	1	1561
6	Between	Spanish	Competitor	56	nut	1	1414
6	Between	Spanish	Competitor	39	rabbit	1	1365
6	Between	Spanish	Competitor	27	raindrop	1	1818
6	Between	Spanish	Competitor	6	seal	1	1360
6	Between	Spanish	Competitor	51	thread	1	1508
6	Between	Spanish	Competitor	45	web	1	1656
6	Between	Spanish	Unrelated	12	beaver	1	1355
6	Between	Spanish	Unrelated	36	blender	1	1922
6	Between	Spanish	Unrelated	29	book	0	1654
6	Between	Spanish	Unrelated	72	bride	1	1736
6	Between	Spanish	Unrelated	58	church	1	1434
6	Between	Spanish	Unrelated	32	claw	1	2130
6	Between	Spanish	Unrelated	54	doll	1	1271
6	Between	Spanish	Unrelated	59	envelope	1	1729
6	Between	Spanish	Unrelated	78	fork	1	1601
6	Between	Spanish	Unrelated	19	half	1	2246
6	Between	Spanish	Unrelated	11	hinge	0	2062
6	Between	Spanish	Unrelated	55	iron	1	1603
6	Between	Spanish	Unrelated	66	nut	1	2370
6	Between	Spanish	Unrelated	44	rabbit	1	1893
6	Between	Spanish	Unrelated	64	raindrop	1	1736
6	Between	Spanish	Unrelated	35	seal	1	1543
6	Between	Spanish	Unrelated	79	thread	1	1545
6	Between	Spanish	Unrelated	17	weather	1	1736
6	Between	Spanish	Unrelated	18	web	1	1660
6	Within	English	Competitor	74	antler	1	1813
6	Within	English	Competitor	28	basket	1	1515
6	Within	English	Competitor	9	brain	1	1684
6	Within	English	Competitor	20	candy	1	1538
6	Within	English	Competitor	63	clown	0	1365
6	Within	English	Competitor	77	drum	0	1482
6	Within	English	Competitor	16	elbow	1	1078
6	Within	English	Competitor	44	flag	1	1356
6	Within	English	Competitor	3	gun	1	1169
6	Within	English	Competitor	48	honey	1	1407
6	Within	English	Competitor	78	lighter	1	1774
6	Within	English	Competitor	58	magnet	1	1601
6	Within	English	Competitor	7	pig	1	1320
6	Within	English	Competitor	43	rattle	1	1616
6	Within	English	Competitor	69	scarf	1	1775
6	Within	English	Competitor	37	sheep	0	2152
6	Within	English	Competitor	2	snail	1	1199
6	Within	English	Competitor	14	toad	1	1590
6	Within	English	Competitor	18	waterfall	1	1543
6	Within	English	Competitor	61	wig	1	1789
6	Within	English	Unrelated	25	antler	1	1645
6	Within	English	Unrelated	38	basket	1	1570
6	Within	English	Unrelated	55	brain	1	1725
6	Within	English	Unrelated	8	candy	1	1111
6	Within	English	Unrelated	29	clown	1	1426
6	Within	English	Unrelated	65	drum	0	1637
6	Within	English	Unrelated	19	elbow	1	1379
6	Within	English	Unrelated	52	flag	1	1507
6	Within	English	Unrelated	80	gun	1	1664
6	Within	English	Unrelated	21	honey	1	1615
6	Within	English	Unrelated	10	lighter	1	1556
6	Within	English	Unrelated	68	magnet	1	1415
6	Within	English	Unrelated	57	pig	1	1621
6	Within	English	Unrelated	54	rattle	1	1609
6	Within	English	Unrelated	12	scarf	1	1656
6	Within	English	Unrelated	60	sheep	0	1453
6	Within	English	Unrelated	27	snail	1	1345
6	Within	English	Unrelated	31	toad	1	1534
6	Within	English	Unrelated	26	waterfall	1	1664
6	Within	English	Unrelated	42	wig	1	1234
6	Within	Spanish	Competitor	26	apple	1	1535
6	Within	Spanish	Competitor	50	bell	1	1712
6	Within	Spanish	Competitor	57	bone	1	1670
6	Within	Spanish	Competitor	70	chain	1	1615
6	Within	Spanish	Competitor	43	cow	1	1590
6	Within	Spanish	Competitor	31	diver	1	1603
6	Within	Spanish	Competitor	3	drill	1	1778
6	Within	Spanish	Competitor	40	duck	1	1593
6	Within	Spanish	Competitor	68	fan	1	1773
6	Within	Spanish	Competitor	69	mirror	1	1692
6	Within	Spanish	Competitor	7	pumpkin	1	1530
6	Within	Spanish	Competitor	23	purse	1	1517
6	Within	Spanish	Competitor	38	puzzle	1	1862
6	Within	Spanish	Competitor	33	rocket	1	1801
6	Within	Spanish	Competitor	20	shoe	1	1567
6	Within	Spanish	Competitor	10	suitcase	1	1367
6	Within	Spanish	Competitor	4	thumb	1	1605
6	Within	Spanish	Competitor	8	umbrella	1	1367
6	Within	Spanish	Competitor	47	whale	1	1586
6	Within	Spanish	Competitor	53	windmill	1	1495
6	Within	Spanish	Unrelated	22	apple	1	1313
6	Within	Spanish	Unrelated	71	bell	1	1509
6	Within	Spanish	Unrelated	48	bone	1	1637
6	Within	Spanish	Unrelated	61	chain	1	1443
6	Within	Spanish	Unrelated	75	cow	1	1702
6	Within	Spanish	Unrelated	34	diver	1	2266
6	Within	Spanish	Unrelated	67	drill	1	1834
6	Within	Spanish	Unrelated	46	duck	1	1432
6	Within	Spanish	Unrelated	14	fan	1	1807
6	Within	Spanish	Unrelated	5	mirror	1	1564
6	Within	Spanish	Unrelated	77	pumpkin	1	1533
6	Within	Spanish	Unrelated	42	purse	1	1663
6	Within	Spanish	Unrelated	76	puzzle	1	1891
6	Within	Spanish	Unrelated	16	rocket	1	1424
6	Within	Spanish	Unrelated	2	shoe	1	1681
6	Within	Spanish	Unrelated	62	suitcase	1	1518
6	Within	Spanish	Unrelated	52	thumb	1	1756
6	Within	Spanish	Unrelated	28	umbrella	1	1404
6	Within	Spanish	Unrelated	73	whale	1	1733
6	Within	Spanish	Unrelated	25	windmill	1	1647
7	Between	English	Competitor	73	beak	1	1546
7	Between	English	Competitor	79	bowl	1	1739
7	Between	English	Competitor	35	cheek	1	2644
7	Between	English	Competitor	56	clock	1	1804
7	Between	English	Competitor	47	cooler	1	1567
7	Between	English	Competitor	22	corkscrew	1	1724
7	Between	English	Competitor	59	desk	1	2305
7	Between	English	Competitor	71	engine	1	1877
7	Between	English	Competitor	53	flame	1	1622
7	Between	English	Competitor	30	glue	1	1492
7	Between	English	Competitor	11	loop	1	1856
7	Between	English	Competitor	5	marbles	1	1607
7	Between	English	Competitor	15	orange	1	1593
7	Between	English	Competitor	1	platypus	1	2193
7	Between	English	Competitor	39	plow	1	2072
7	Between	English	Competitor	32	plug	1	1652
7	Between	English	Competitor	67	seagull	1	1767
7	Between	English	Competitor	4	silverware	1	2072
7	Between	English	Competitor	70	teacher	1	2179
7	Between	English	Competitor	66	teeth	1	1489
7	Between	English	Unrelated	23	beak	1	2109
7	Between	English	Unrelated	40	bowl	1	1848
7	Between	English	Unrelated	6	cheek	1	1642
7	Between	English	Unrelated	46	clock	1	1619
7	Between	English	Unrelated	72	cooler	1	1472
7	Between	English	Unrelated	34	corkscrew	1	1829
7	Between	English	Unrelated	49	desk	1	1542
7	Between	English	Unrelated	13	engine	1	1781
7	Between	English	Unrelated	62	flame	1	1764
7	Between	English	Unrelated	33	glue	1	1621
7	Between	English	Unrelated	64	loop	1	1528
7	Between	English	Unrelated	45	marbles	1	2013
7	Between	English	Unrelated	75	orange	1	1972
7	Between	English	Unrelated	17	platypus	1	1876
7	Between	English	Unrelated	50	plow	1	2607
7	Between	English	Unrelated	36	plug	1	2134
7	Between	English	Unrelated	51	seagull	1	1733
7	Between	English	Unrelated	76	silverware	1	2366
7	Between	English	Unrelated	24	teacher	1	2018
7	Between	English	Unrelated	41	teeth	1	1608
7	Between	Spanish	Competitor	21	beaver	1	1758
7	Between	Spanish	Competitor	24	blender	1	2140
7	Between	Spanish	Competitor	60	book	0	1663
7	Between	Spanish	Competitor	37	bride	1	1727
7	Between	Spanish	Competitor	74	church	1	1884
7	Between	Spanish	Competitor	13	claw	1	1957
7	Between	Spanish	Competitor	65	doll	1	2160
7	Between	Spanish	Competitor	30	envelope	1	1603
7	Between	Spanish	Competitor	15	fork	1	1657
7	Between	Spanish	Competitor	41	half	1	2150
7	Between	Spanish	Competitor	63	hut	1	1621
7	Between	Spanish	Competitor	49	iron	1	1780
7	Between	Spanish	Competitor	56	nut	1	1643
7	Between	Spanish	Competitor	39	rabbit	1	1788
7	Between	Spanish	Competitor	27	raindrop	1	1586
7	Between	Spanish	Competitor	6	seal	1	1719
7	Between	Spanish	Competitor	51	thread	1	1797
7	Between	Spanish	Competitor	80	weather	1	2782
7	Between	Spanish	Competitor	45	web	1	1840
7	Between	Spanish	Unrelated	12	beaver	1	1608
7	Between	Spanish	Unrelated	36	blender	1	1932
7	Between	Spanish	Unrelated	29	book	0	1733
7	Between	Spanish	Unrelated	72	bride	1	1813
7	Between	Spanish	Unrelated	58	church	1	1740
7	Between	Spanish	Unrelated	32	claw	1	2483
7	Between	Spanish	Unrelated	54	doll	1	1997
7	Between	Spanish	Unrelated	59	envelope	1	1805
7	Between	Spanish	Unrelated	78	fork	1	1813
7	Between	Spanish	Unrelated	19	half	1	1780
7	Between	Spanish	Unrelated	11	hinge	1	2084
7	Between	Spanish	Unrelated	9	hut	1	1995
7	Between	Spanish	Unrelated	55	iron	1	2084
7	Between	Spanish	Unrelated	66	nut	1	1718
7	Between	Spanish	Unrelated	44	rabbit	1	1417
7	Between	Spanish	Unrelated	64	raindrop	1	1591
7	Between	Spanish	Unrelated	35	seal	1	1690
7	Between	Spanish	Unrelated	79	thread	1	1700
7	Between	Spanish	Unrelated	17	weather	1	1607
7	Between	Spanish	Unrelated	18	web	1	1666
7	Within	English	Competitor	74	antler	1	2124
7	Within	English	Competitor	28	basket	1	1892
7	Within	English	Competitor	9	brain	1	1653
7	Within	English	Competitor	20	candy	1	1686
7	Within	English	Competitor	63	clown	1	2018
7	Within	English	Competitor	77	drum	0	1723
7	Within	English	Competitor	16	elbow	1	1570
7	Within	English	Competitor	44	flag	1	1767
7	Within	English	Competitor	3	gun	1	1682
7	Within	English	Competitor	48	honey	1	2539
7	Within	English	Competitor	78	lighter	1	2385
7	Within	English	Competitor	58	magnet	1	1405
7	Within	English	Competitor	7	pig	1	2380
7	Within	English	Competitor	43	rattle	1	1857
7	Within	English	Competitor	37	sheep	0	1858
7	Within	English	Competitor	2	snail	1	1851
7	Within	English	Competitor	14	toad	1	1823
7	Within	English	Competitor	18	waterfall	1	1630
7	Within	English	Competitor	61	wig	1	1930
7	Within	English	Unrelated	25	antler	1	1744
7	Within	English	Unrelated	38	basket	1	2390
7	Within	English	Unrelated	55	brain	1	5689
7	Within	English	Unrelated	8	candy	1	1623
7	Within	English	Unrelated	29	clown	1	1345
7	Within	English	Unrelated	65	drum	0	1611
7	Within	English	Unrelated	19	elbow	1	1544
7	Within	English	Unrelated	52	flag	1	2051
7	Within	English	Unrelated	80	gun	1	2101
7	Within	English	Unrelated	21	honey	0	2694
7	Within	English	Unrelated	10	lighter	1	1888
7	Within	English	Unrelated	68	magnet	1	1634
7	Within	English	Unrelated	57	pig	1	1298
7	Within	English	Unrelated	54	rattle	1	1647
7	Within	English	Unrelated	12	scarf	1	1944
7	Within	English	Unrelated	60	sheep	0	1396
7	Within	English	Unrelated	27	snail	1	2179
7	Within	English	Unrelated	31	toad	1	1675
7	Within	English	Unrelated	26	waterfall	1	2040
7	Within	English	Unrelated	42	wig	1	1870
7	Within	Spanish	Competitor	26	apple	1	1739
7	Within	Spanish	Competitor	50	bell	1	1719
7	Within	Spanish	Competitor	57	bone	1	1657
7	Within	Spanish	Competitor	70	chain	1	1653
7	Within	Spanish	Competitor	43	cow	1	1696
7	Within	Spanish	Competitor	31	diver	1	1541
7	Within	Spanish	Competitor	3	drill	1	1776
7	Within	Spanish	Competitor	40	duck	1	1877
7	Within	Spanish	Competitor	68	fan	1	2046
7	Within	Spanish	Competitor	69	mirror	1	1960
7	Within	Spanish	Competitor	7	pumpkin	1	1730
7	Within	Spanish	Competitor	23	purse	1	2240
7	Within	Spanish	Competitor	38	puzzle	1	2605
7	Within	Spanish	Competitor	33	rocket	1	2050
7	Within	Spanish	Competitor	20	shoe	1	1923
7	Within	Spanish	Competitor	10	suitcase	1	2401
7	Within	Spanish	Competitor	4	thumb	1	2090
7	Within	Spanish	Competitor	8	umbrella	1	1456
7	Within	Spanish	Competitor	47	whale	1	1702
7	Within	Spanish	Competitor	53	windmill	1	2423
7	Within	Spanish	Unrelated	22	apple	1	1511
7	Within	Spanish	Unrelated	71	bell	1	1683
7	Within	Spanish	Unrelated	48	bone	1	1607
7	Within	Spanish	Unrelated	61	chain	1	1543
7	Within	Spanish	Unrelated	75	cow	1	2074
7	Within	Spanish	Unrelated	34	diver	1	2084
7	Within	Spanish	Unrelated	67	drill	1	1835
7	Within	Spanish	Unrelated	46	duck	1	1371
7	Within	Spanish	Unrelated	14	fan	1	2095
7	Within	Spanish	Unrelated	77	pumpkin	1	2003
7	Within	Spanish	Unrelated	42	purse	1	1637
7	Within	Spanish	Unrelated	76	puzzle	1	2321
7	Within	Spanish	Unrelated	16	rocket	1	1633
7	Within	Spanish	Unrelated	2	shoe	1	1769
7	Within	Spanish	Unrelated	62	suitcase	1	1644
7	Within	Spanish	Unrelated	52	thumb	1	1588
7	Within	Spanish	Unrelated	28	umbrella	1	1979
7	Within	Spanish	Unrelated	73	whale	1	1951
7	Within	Spanish	Unrelated	25	windmill	1	2577
8	Between	English	Competitor	73	beak	1	1523
8	Between	English	Competitor	79	bowl	1	1723
8	Between	English	Competitor	56	clock	1	1707
8	Between	English	Competitor	47	cooler	1	1431
8	Between	English	Competitor	22	corkscrew	1	1672
8	Between	English	Competitor	59	desk	1	1882
8	Between	English	Competitor	71	engine	1	1812
8	Between	English	Competitor	53	flame	1	1797
8	Between	English	Competitor	30	glue	1	1290
8	Between	English	Competitor	11	loop	1	1510
8	Between	English	Competitor	5	marbles	1	1523
8	Between	English	Competitor	15	orange	1	1382
8	Between	English	Competitor	1	platypus	1	1829
8	Between	English	Competitor	39	plow	1	1823
8	Between	English	Competitor	32	plug	1	1573
8	Between	English	Competitor	67	seagull	1	1788
8	Between	English	Competitor	4	silverware	1	1449
8	Between	English	Competitor	70	teacher	1	1954
8	Between	English	Competitor	66	teeth	1	1460
8	Between	English	Unrelated	23	beak	1	1532
8	Between	English	Unrelated	40	bowl	1	1163
8	Between	English	Unrelated	46	clock	1	1674
8	Between	English	Unrelated	72	cooler	1	1777
8	Between	English	Unrelated	34	corkscrew	1	1667
8	Between	English	Unrelated	49	desk	1	1205
8	Between	English	Unrelated	13	engine	1	1818
8	Between	English	Unrelated	62	flame	1	1650
8	Between	English	Unrelated	33	glue	1	1473
8	Between	English	Unrelated	64	loop	1	2014
8	Between	English	Unrelated	45	marbles	1	2016
8	Between	English	Unrelated	75	orange	1	1482
8	Between	English	Unrelated	17	platypus	1	1965
8	Between	English	Unrelated	36	plug	1	1760
8	Between	English	Unrelated	51	seagull	1	1572
8	Between	English	Unrelated	76	silverware	1	1994
8	Between	English	Unrelated	24	teacher	1	1648
8	Between	English	Unrelated	41	teeth	1	1259
8	Between	Spanish	Competitor	24	blender	1	1713
8	Between	Spanish	Competitor	60	book	0	1796
8	Between	Spanish	Competitor	37	bride	1	1652
8	Between	Spanish	Competitor	74	church	1	1963
8	Between	Spanish	Competitor	13	claw	1	1460
8	Between	Spanish	Competitor	65	doll	1	1707
8	Between	Spanish	Competitor	30	envelope	1	1955
8	Between	Spanish	Competitor	15	fork	1	1860
8	Between	Spanish	Competitor	41	half	1	2329
8	Between	Spanish	Competitor	1	hinge	0	1836
8	Between	Spanish	Competitor	63	hut	1	2829
8	Between	Spanish	Competitor	49	iron	1	1527
8	Between	Spanish	Competitor	56	nut	1	1714
8	Between	Spanish	Competitor	39	rabbit	1	1515
8	Between	Spanish	Competitor	27	raindrop	1	1401
8	Between	Spanish	Competitor	6	seal	1	1476
8	Between	Spanish	Competitor	51	thread	1	1299
8	Between	Spanish	Competitor	80	weather	1	3596
8	Between	Spanish	Competitor	45	web	1	1831
8	Between	Spanish	Unrelated	12	beaver	1	3200
8	Between	Spanish	Unrelated	36	blender	1	1849
8	Between	Spanish	Unrelated	29	book	0	1511
8	Between	Spanish	Unrelated	72	bride	1	2637
8	Between	Spanish	Unrelated	58	church	1	1881
8	Between	Spanish	Unrelated	32	claw	1	1991
8	Between	Spanish	Unrelated	54	doll	1	1443
8	Between	Spanish	Unrelated	59	envelope	1	1861
8	Between	Spanish	Unrelated	78	fork	1	1839
8	Between	Spanish	Unrelated	19	half	1	1555
8	Between	Spanish	Unrelated	11	hinge	0	2329
8	Between	Spanish	Unrelated	9	hut	1	1886
8	Between	Spanish	Unrelated	55	iron	1	1559
8	Between	Spanish	Unrelated	66	nut	1	2606
8	Between	Spanish	Unrelated	44	rabbit	1	1567
8	Between	Spanish	Unrelated	64	raindrop	1	1711
8	Between	Spanish	Unrelated	35	seal	1	1729
8	Between	Spanish	Unrelated	79	thread	1	1743
8	Between	Spanish	Unrelated	17	weather	1	1792
8	Between	Spanish	Unrelated	18	web	1	1432
8	Within	English	Competitor	74	antler	1	1982
8	Within	English	Competitor	28	basket	1	1465
8	Within	English	Competitor	9	brain	1	1171
8	Within	English	Competitor	20	candy	1	1625
8	Within	English	Competitor	63	clown	1	1601
8	Within	English	Competitor	77	drum	0	1465
8	Within	English	Competitor	16	elbow	1	1506
8	Within	English	Competitor	44	flag	1	1681
8	Within	English	Competitor	3	gun	1	1756
8	Within	English	Competitor	48	honey	1	1638
8	Within	English	Competitor	78	lighter	1	1620
8	Within	English	Competitor	58	magnet	1	1206
8	Within	English	Competitor	7	pig	1	1356
8	Within	English	Competitor	43	rattle	1	1662
8	Within	English	Competitor	69	scarf	1	1698
8	Within	English	Competitor	37	sheep	0	1275
8	Within	English	Competitor	2	snail	1	2124
8	Within	English	Competitor	14	toad	1	1190
8	Within	English	Competitor	18	waterfall	1	1795
8	Within	English	Competitor	61	wig	1	1919
8	Within	English	Unrelated	25	antler	1	1354
8	Within	English	Unrelated	38	basket	1	1615
8	Within	English	Unrelated	55	brain	1	1711
8	Within	English	Unrelated	8	candy	1	1403
8	Within	English	Unrelated	29	clown	1	1368
8	Within	English	Unrelated	65	drum	0	1453
8	Within	English	Unrelated	19	elbow	1	1791
8	Within	English	Unrelated	52	flag	1	1631
8	Within	English	Unrelated	80	gun	1	1723
8	Within	English	Unrelated	21	honey	1	1369
8	Within	English	Unrelated	10	lighter	1	1539
8	Within	English	Unrelated	68	magnet	1	1432
8	Within	English	Unrelated	57	pig	1	1283
8	Within	English	Unrelated	54	rattle	1	1736
8	Within	English	Unrelated	12	scarf	1	1594
8	Within	English	Unrelated	60	sheep	0	1450
8	Within	English	Unrelated	27	snail	1	1512
8	Within	English	Unrelated	31	toad	1	1885
8	Within	English	Unrelated	26	waterfall	1	2041
8	Within	English	Unrelated	42	wig	1	1554
8	Within	Spanish	Competitor	26	apple	1	1822
8	Within	Spanish	Competitor	50	bell	1	1632
8	Within	Spanish	Competitor	57	bone	1	1690
8	Within	Spanish	Competitor	70	chain	1	1522
8	Within	Spanish	Competitor	43	cow	1	1948
8	Within	Spanish	Competitor	31	diver	0	1807
8	Within	Spanish	Competitor	3	drill	1	1670
8	Within	Spanish	Competitor	40	duck	1	1386
8	Within	Spanish	Competitor	68	fan	1	1912
8	Within	Spanish	Competitor	69	mirror	1	2051
8	Within	Spanish	Competitor	7	pumpkin	1	1771
8	Within	Spanish	Competitor	23	purse	1	1574
8	Within	Spanish	Competitor	38	puzzle	1	1935
8	Within	Spanish	Competitor	33	rocket	1	1611
8	Within	Spanish	Competitor	20	shoe	1	1738
8	Within	Spanish	Competitor	10	suitcase	1	1434
8	Within	Spanish	Competitor	4	thumb	1	2257
8	Within	Spanish	Competitor	8	umbrella	1	1539
8	Within	Spanish	Competitor	47	whale	1	1796
8	Within	Spanish	Competitor	53	windmill	1	2187
8	Within	Spanish	Unrelated	22	apple	1	1895
8	Within	Spanish	Unrelated	71	bell	1	1657
8	Within	Spanish	Unrelated	48	bone	1	1580
8	Within	Spanish	Unrelated	61	chain	1	1507
8	Within	Spanish	Unrelated	75	cow	1	2221
8	Within	Spanish	Unrelated	67	drill	1	1716
8	Within	Spanish	Unrelated	46	duck	1	1551
8	Within	Spanish	Unrelated	14	fan	1	1672
8	Within	Spanish	Unrelated	5	mirror	1	1847
8	Within	Spanish	Unrelated	77	pumpkin	1	1871
8	Within	Spanish	Unrelated	42	purse	1	1760
8	Within	Spanish	Unrelated	76	puzzle	1	2207
8	Within	Spanish	Unrelated	16	rocket	1	1363
8	Within	Spanish	Unrelated	2	shoe	1	1595
8	Within	Spanish	Unrelated	62	suitcase	1	1706
8	Within	Spanish	Unrelated	52	thumb	1	2382
8	Within	Spanish	Unrelated	28	umbrella	1	1674
8	Within	Spanish	Unrelated	73	whale	1	1920
8	Within	Spanish	Unrelated	25	windmill	1	1709
9	Between	English	Competitor	73	beak	1	2012
9	Between	English	Competitor	79	bowl	1	1761
9	Between	English	Competitor	35	cheek	0	2349
9	Between	English	Competitor	56	clock	1	1697
9	Between	English	Competitor	47	cooler	1	1810
9	Between	English	Competitor	22	corkscrew	1	2013
9	Between	English	Competitor	59	desk	1	1488
9	Between	English	Competitor	71	engine	1	1880
9	Between	English	Competitor	53	flame	1	1842
9	Between	English	Competitor	30	glue	1	1732
9	Between	English	Competitor	11	loop	1	1838
9	Between	English	Competitor	5	marbles	1	1766
9	Between	English	Competitor	15	orange	1	1894
9	Between	English	Competitor	1	platypus	1	2298
9	Between	English	Competitor	39	plow	1	1927
9	Between	English	Competitor	32	plug	0	NA
9	Between	English	Competitor	67	seagull	1	1540
9	Between	English	Competitor	4	silverware	1	2007
9	Between	English	Competitor	70	teacher	1	1874
9	Between	English	Competitor	66	teeth	1	1858
9	Between	English	Unrelated	23	beak	1	1854
9	Between	English	Unrelated	40	bowl	1	1660
9	Between	English	Unrelated	6	cheek	1	2717
9	Between	English	Unrelated	46	clock	1	1724
9	Between	English	Unrelated	72	cooler	1	1647
9	Between	English	Unrelated	34	corkscrew	1	1566
9	Between	English	Unrelated	49	desk	1	1668
9	Between	English	Unrelated	13	engine	1	2398
9	Between	English	Unrelated	62	flame	1	1487
9	Between	English	Unrelated	33	glue	1	1444
9	Between	English	Unrelated	64	loop	1	1619
9	Between	English	Unrelated	45	marbles	1	1833
9	Between	English	Unrelated	75	orange	1	2695
9	Between	English	Unrelated	17	platypus	1	1685
9	Between	English	Unrelated	50	plow	1	1500
9	Between	English	Unrelated	36	plug	1	2772
9	Between	English	Unrelated	51	seagull	1	2035
9	Between	English	Unrelated	76	silverware	1	1721
9	Between	English	Unrelated	24	teacher	1	2131
9	Between	English	Unrelated	41	teeth	1	2145
9	Between	Spanish	Competitor	21	beaver	0	1852
9	Between	Spanish	Competitor	24	blender	1	1715
9	Between	Spanish	Competitor	60	book	0	1793
9	Between	Spanish	Competitor	37	bride	1	1807
9	Between	Spanish	Competitor	74	church	1	1684
9	Between	Spanish	Competitor	13	claw	0	3506
9	Between	Spanish	Competitor	65	doll	1	1523
9	Between	Spanish	Competitor	30	envelope	1	2051
9	Between	Spanish	Competitor	15	fork	1	1772
9	Between	Spanish	Competitor	41	half	0	NA
9	Between	Spanish	Competitor	1	hinge	0	NA
9	Between	Spanish	Competitor	63	hut	0	NA
9	Between	Spanish	Competitor	49	iron	1	1541
9	Between	Spanish	Competitor	56	nut	1	2444
9	Between	Spanish	Competitor	39	rabbit	1	1631
9	Between	Spanish	Competitor	27	raindrop	1	1814
9	Between	Spanish	Competitor	6	seal	1	1806
9	Between	Spanish	Competitor	51	thread	1	2581
9	Between	Spanish	Competitor	80	weather	1	1824
9	Between	Spanish	Competitor	45	web	1	1605
9	Between	Spanish	Unrelated	12	beaver	0	2280
9	Between	Spanish	Unrelated	36	blender	1	1653
9	Between	Spanish	Unrelated	29	book	0	1980
9	Between	Spanish	Unrelated	72	bride	1	1884
9	Between	Spanish	Unrelated	58	church	1	1645
9	Between	Spanish	Unrelated	32	claw	1	1995
9	Between	Spanish	Unrelated	54	doll	1	1707
9	Between	Spanish	Unrelated	59	envelope	1	1735
9	Between	Spanish	Unrelated	78	fork	1	1901
9	Between	Spanish	Unrelated	19	half	0	NA
9	Between	Spanish	Unrelated	11	hinge	0	NA
9	Between	Spanish	Unrelated	9	hut	0	NA
9	Between	Spanish	Unrelated	55	iron	1	1613
9	Between	Spanish	Unrelated	66	nut	1	1655
9	Between	Spanish	Unrelated	44	rabbit	1	1406
9	Between	Spanish	Unrelated	64	raindrop	1	1752
9	Between	Spanish	Unrelated	35	seal	1	1522
9	Between	Spanish	Unrelated	79	thread	1	1427
9	Between	Spanish	Unrelated	17	weather	1	1838
9	Between	Spanish	Unrelated	18	web	1	1824
9	Within	English	Competitor	74	antler	1	1518
9	Within	English	Competitor	28	basket	1	1761
9	Within	English	Competitor	9	brain	1	1431
9	Within	English	Competitor	20	candy	1	1840
9	Within	English	Competitor	63	clown	1	2024
9	Within	English	Competitor	77	drum	0	1791
9	Within	English	Competitor	16	elbow	1	1695
9	Within	English	Competitor	44	flag	1	1759
9	Within	English	Competitor	3	gun	1	1737
9	Within	English	Competitor	48	honey	1	1908
9	Within	English	Competitor	78	lighter	1	1707
9	Within	English	Competitor	58	magnet	1	1737
9	Within	English	Competitor	7	pig	1	1402
9	Within	English	Competitor	43	rattle	1	1788
9	Within	English	Competitor	69	scarf	1	1820
9	Within	English	Competitor	37	sheep	0	1698
9	Within	English	Competitor	2	snail	1	2023
9	Within	English	Competitor	14	toad	1	1692
9	Within	English	Competitor	18	waterfall	1	2108
9	Within	English	Competitor	61	wig	1	1840
9	Within	English	Unrelated	25	antler	1	2090
9	Within	English	Unrelated	38	basket	1	1657
9	Within	English	Unrelated	55	brain	1	1364
9	Within	English	Unrelated	8	candy	1	1564
9	Within	English	Unrelated	29	clown	1	1875
9	Within	English	Unrelated	65	drum	0	1852
9	Within	English	Unrelated	19	elbow	1	1537
9	Within	English	Unrelated	52	flag	1	1789
9	Within	English	Unrelated	80	gun	1	1707
9	Within	English	Unrelated	21	honey	0	2122
9	Within	English	Unrelated	10	lighter	1	1904
9	Within	English	Unrelated	68	magnet	1	1438
9	Within	English	Unrelated	57	pig	1	1743
9	Within	English	Unrelated	54	rattle	1	1626
9	Within	English	Unrelated	12	scarf	1	1600
9	Within	English	Unrelated	60	sheep	0	2222
9	Within	English	Unrelated	27	snail	1	1755
9	Within	English	Unrelated	31	toad	1	1483
9	Within	English	Unrelated	26	waterfall	1	1562
9	Within	English	Unrelated	42	wig	1	1915
9	Within	Spanish	Competitor	26	apple	1	1375
9	Within	Spanish	Competitor	50	bell	1	1651
9	Within	Spanish	Competitor	57	bone	1	1584
9	Within	Spanish	Competitor	70	chain	1	1332
9	Within	Spanish	Competitor	43	cow	1	2008
9	Within	Spanish	Competitor	31	diver	1	3133
9	Within	Spanish	Competitor	3	drill	1	1881
9	Within	Spanish	Competitor	40	duck	1	1730
9	Within	Spanish	Competitor	68	fan	1	1980
9	Within	Spanish	Competitor	69	mirror	1	1955
9	Within	Spanish	Competitor	7	pumpkin	1	2005
9	Within	Spanish	Competitor	23	purse	1	2000
9	Within	Spanish	Competitor	38	puzzle	1	1962
9	Within	Spanish	Competitor	33	rocket	1	1733
9	Within	Spanish	Competitor	20	shoe	1	1383
9	Within	Spanish	Competitor	10	suitcase	1	1736
9	Within	Spanish	Competitor	4	thumb	0	NA
9	Within	Spanish	Competitor	8	umbrella	1	1956
9	Within	Spanish	Competitor	47	whale	1	1762
9	Within	Spanish	Competitor	53	windmill	1	1494
9	Within	Spanish	Unrelated	22	apple	1	1747
9	Within	Spanish	Unrelated	71	bell	1	1803
9	Within	Spanish	Unrelated	48	bone	1	1724
9	Within	Spanish	Unrelated	61	chain	1	1542
9	Within	Spanish	Unrelated	75	cow	1	1794
9	Within	Spanish	Unrelated	34	diver	1	2037
9	Within	Spanish	Unrelated	67	drill	1	2055
9	Within	Spanish	Unrelated	46	duck	1	1572
9	Within	Spanish	Unrelated	14	fan	1	2087
9	Within	Spanish	Unrelated	5	mirror	1	1544
9	Within	Spanish	Unrelated	77	pumpkin	1	1754
9	Within	Spanish	Unrelated	42	purse	1	1387
9	Within	Spanish	Unrelated	76	puzzle	1	1884
9	Within	Spanish	Unrelated	16	rocket	1	2034
9	Within	Spanish	Unrelated	2	shoe	1	1475
9	Within	Spanish	Unrelated	62	suitcase	1	1556
9	Within	Spanish	Unrelated	52	thumb	0	NA
9	Within	Spanish	Unrelated	28	umbrella	1	1505
9	Within	Spanish	Unrelated	73	whale	1	1450
9	Within	Spanish	Unrelated	25	windmill	1	2140
10	Between	English	Competitor	73	beak	1	2120
10	Between	English	Competitor	79	bowl	1	2003
10	Between	English	Competitor	35	cheek	1	2343
10	Between	English	Competitor	56	clock	1	1919
10	Between	English	Competitor	47	cooler	1	1653
10	Between	English	Competitor	22	corkscrew	1	2011
10	Between	English	Competitor	59	desk	1	1590
10	Between	English	Competitor	71	engine	1	1671
10	Between	English	Competitor	53	flame	1	1608
10	Between	English	Competitor	30	glue	1	1704
10	Between	English	Competitor	11	loop	1	1892
10	Between	English	Competitor	5	marbles	1	1814
10	Between	English	Competitor	15	orange	1	1450
10	Between	English	Competitor	1	platypus	1	1970
10	Between	English	Competitor	39	plow	0	NA
10	Between	English	Competitor	32	plug	1	1748
10	Between	English	Competitor	67	seagull	1	1465
10	Between	English	Competitor	4	silverware	1	1752
10	Between	English	Competitor	70	teacher	1	1786
10	Between	English	Competitor	66	teeth	1	1244
10	Between	English	Unrelated	23	beak	0	NA
10	Between	English	Unrelated	40	bowl	1	2550
10	Between	English	Unrelated	6	cheek	1	1519
10	Between	English	Unrelated	46	clock	0	NA
10	Between	English	Unrelated	72	cooler	1	1485
10	Between	English	Unrelated	34	corkscrew	1	1664
10	Between	English	Unrelated	49	desk	1	2146
10	Between	English	Unrelated	13	engine	1	1601
10	Between	English	Unrelated	62	flame	1	1760
10	Between	English	Unrelated	33	glue	1	1426
10	Between	English	Unrelated	64	loop	1	1299
10	Between	English	Unrelated	45	marbles	1	1622
10	Between	English	Unrelated	75	orange	1	1422
10	Between	English	Unrelated	17	platypus	1	1522
10	Between	English	Unrelated	50	plow	0	NA
10	Between	English	Unrelated	36	plug	1	1570
10	Between	English	Unrelated	51	seagull	1	1579
10	Between	English	Unrelated	76	silverware	1	1551
10	Between	English	Unrelated	24	teacher	1	1714
10	Between	English	Unrelated	41	teeth	1	1376
10	Between	Spanish	Competitor	21	beaver	1	1551
10	Between	Spanish	Competitor	24	blender	1	1682
10	Between	Spanish	Competitor	60	book	0	1780
10	Between	Spanish	Competitor	37	bride	1	1592
10	Between	Spanish	Competitor	74	church	1	1393
10	Between	Spanish	Competitor	13	claw	1	1654
10	Between	Spanish	Competitor	65	doll	1	1265
10	Between	Spanish	Competitor	30	envelope	1	1607
10	Between	Spanish	Competitor	15	fork	1	1372
10	Between	Spanish	Competitor	41	half	1	1203
10	Between	Spanish	Competitor	1	hinge	0	NA
10	Between	Spanish	Competitor	63	hut	0	NA
10	Between	Spanish	Competitor	49	iron	1	1869
10	Between	Spanish	Competitor	56	nut	1	1265
10	Between	Spanish	Competitor	39	rabbit	1	1356
10	Between	Spanish	Competitor	27	raindrop	1	1409
10	Between	Spanish	Competitor	6	seal	1	1255
10	Between	Spanish	Competitor	51	thread	1	2747
10	Between	Spanish	Competitor	80	weather	1	1468
10	Between	Spanish	Competitor	45	web	1	1309
10	Between	Spanish	Unrelated	12	beaver	1	2644
10	Between	Spanish	Unrelated	36	blender	1	1374
10	Between	Spanish	Unrelated	29	book	0	1528
10	Between	Spanish	Unrelated	72	bride	1	1718
10	Between	Spanish	Unrelated	58	church	1	1629
10	Between	Spanish	Unrelated	32	claw	1	1387
10	Between	Spanish	Unrelated	54	doll	1	1442
10	Between	Spanish	Unrelated	59	envelope	1	1470
10	Between	Spanish	Unrelated	78	fork	1	1316
10	Between	Spanish	Unrelated	19	half	0	NA
10	Between	Spanish	Unrelated	11	hinge	0	NA
10	Between	Spanish	Unrelated	9	hut	0	NA
10	Between	Spanish	Unrelated	55	iron	1	1451
10	Between	Spanish	Unrelated	66	nut	1	1075
10	Between	Spanish	Unrelated	44	rabbit	1	1275
10	Between	Spanish	Unrelated	64	raindrop	1	1298
10	Between	Spanish	Unrelated	35	seal	1	1172
10	Between	Spanish	Unrelated	79	thread	1	1230
10	Between	Spanish	Unrelated	17	weather	1	2244
10	Between	Spanish	Unrelated	18	web	1	1298
10	Within	English	Competitor	74	antler	1	1469
10	Within	English	Competitor	28	basket	1	1552
10	Within	English	Competitor	9	brain	1	1448
10	Within	English	Competitor	20	candy	1	1435
10	Within	English	Competitor	63	clown	1	1362
10	Within	English	Competitor	77	drum	0	1229
10	Within	English	Competitor	16	elbow	1	1553
10	Within	English	Competitor	44	flag	1	1741
10	Within	English	Competitor	3	gun	1	1593
10	Within	English	Competitor	48	honey	1	1514
10	Within	English	Competitor	78	lighter	1	1571
10	Within	English	Competitor	58	magnet	1	1359
10	Within	English	Competitor	7	pig	1	1440
10	Within	English	Competitor	43	rattle	1	2264
10	Within	English	Competitor	69	scarf	1	1976
10	Within	English	Competitor	37	sheep	0	1760
10	Within	English	Competitor	2	snail	1	2259
10	Within	English	Competitor	14	toad	1	1717
10	Within	English	Competitor	18	waterfall	1	1728
10	Within	English	Competitor	61	wig	1	1710
10	Within	English	Unrelated	25	antler	1	2375
10	Within	English	Unrelated	38	basket	1	1686
10	Within	English	Unrelated	55	brain	1	1321
10	Within	English	Unrelated	8	candy	1	1645
10	Within	English	Unrelated	29	clown	1	1351
10	Within	English	Unrelated	65	drum	0	1390
10	Within	English	Unrelated	19	elbow	1	1510
10	Within	English	Unrelated	52	flag	1	1466
10	Within	English	Unrelated	80	gun	1	1610
10	Within	English	Unrelated	21	honey	1	1933
10	Within	English	Unrelated	10	lighter	1	1707
10	Within	English	Unrelated	68	magnet	1	1230
10	Within	English	Unrelated	57	pig	1	1210
10	Within	English	Unrelated	54	rattle	1	1771
10	Within	English	Unrelated	12	scarf	1	2128
10	Within	English	Unrelated	60	sheep	0	2168
10	Within	English	Unrelated	27	snail	1	1378
10	Within	English	Unrelated	31	toad	1	1409
10	Within	English	Unrelated	26	waterfall	1	1562
10	Within	English	Unrelated	42	wig	1	1761
10	Within	Spanish	Competitor	26	apple	0	1527
10	Within	Spanish	Competitor	50	bell	1	1622
10	Within	Spanish	Competitor	57	bone	1	1540
10	Within	Spanish	Competitor	70	chain	1	1231
10	Within	Spanish	Competitor	43	cow	1	1956
10	Within	Spanish	Competitor	31	diver	1	1857
10	Within	Spanish	Competitor	3	drill	0	NA
10	Within	Spanish	Competitor	40	duck	1	1325
10	Within	Spanish	Competitor	68	fan	1	1432
10	Within	Spanish	Competitor	69	mirror	1	1555
10	Within	Spanish	Competitor	7	pumpkin	1	1580
10	Within	Spanish	Competitor	23	purse	1	1695
10	Within	Spanish	Competitor	38	puzzle	1	1879
10	Within	Spanish	Competitor	33	rocket	1	1519
10	Within	Spanish	Competitor	20	shoe	1	1322
10	Within	Spanish	Competitor	10	suitcase	1	1347
10	Within	Spanish	Competitor	4	thumb	1	1868
10	Within	Spanish	Competitor	8	umbrella	1	1429
10	Within	Spanish	Competitor	47	whale	1	1602
10	Within	Spanish	Competitor	53	windmill	1	1574
10	Within	Spanish	Unrelated	22	apple	1	1677
10	Within	Spanish	Unrelated	71	bell	1	1664
10	Within	Spanish	Unrelated	48	bone	1	1454
10	Within	Spanish	Unrelated	61	chain	1	1446
10	Within	Spanish	Unrelated	75	cow	1	1655
10	Within	Spanish	Unrelated	34	diver	1	1575
10	Within	Spanish	Unrelated	67	drill	1	2241
10	Within	Spanish	Unrelated	46	duck	1	1256
10	Within	Spanish	Unrelated	14	fan	1	1619
10	Within	Spanish	Unrelated	5	mirror	1	1578
10	Within	Spanish	Unrelated	77	pumpkin	1	1290
10	Within	Spanish	Unrelated	42	purse	1	1614
10	Within	Spanish	Unrelated	76	puzzle	1	1441
10	Within	Spanish	Unrelated	16	rocket	1	1762
10	Within	Spanish	Unrelated	2	shoe	1	1350
10	Within	Spanish	Unrelated	62	suitcase	1	1142
10	Within	Spanish	Unrelated	52	thumb	1	1318
10	Within	Spanish	Unrelated	28	umbrella	1	1147
10	Within	Spanish	Unrelated	73	whale	1	1619
10	Within	Spanish	Unrelated	25	windmill	1	1896
11	Between	English	Competitor	73	beak	1	1390
11	Between	English	Competitor	79	bowl	1	1416
11	Between	English	Competitor	35	cheek	1	1592
11	Between	English	Competitor	56	clock	1	1337
11	Between	English	Competitor	47	cooler	1	1709
11	Between	English	Competitor	22	corkscrew	1	1970
11	Between	English	Competitor	59	desk	1	1505
11	Between	English	Competitor	71	engine	1	1326
11	Between	English	Competitor	53	flame	1	1169
11	Between	English	Competitor	30	glue	1	1973
11	Between	English	Competitor	11	loop	1	1962
11	Between	English	Competitor	5	marbles	1	2155
11	Between	English	Competitor	15	orange	0	1834
11	Between	English	Competitor	1	platypus	1	2515
11	Between	English	Competitor	39	plow	1	2594
11	Between	English	Competitor	32	plug	1	1478
11	Between	English	Competitor	67	seagull	1	1205
11	Between	English	Competitor	4	silverware	1	1649
11	Between	English	Competitor	70	teacher	1	1385
11	Between	English	Competitor	66	teeth	1	1340
11	Between	English	Unrelated	23	beak	1	1442
11	Between	English	Unrelated	40	bowl	1	1455
11	Between	English	Unrelated	6	cheek	1	1709
11	Between	English	Unrelated	46	clock	1	NA
11	Between	English	Unrelated	72	cooler	1	1227
11	Between	English	Unrelated	34	corkscrew	1	1610
11	Between	English	Unrelated	49	desk	1	1537
11	Between	English	Unrelated	13	engine	1	1498
11	Between	English	Unrelated	62	flame	1	1958
11	Between	English	Unrelated	33	glue	1	1656
11	Between	English	Unrelated	64	loop	0	2702
11	Between	English	Unrelated	45	marbles	1	2021
11	Between	English	Unrelated	75	orange	1	2153
11	Between	English	Unrelated	17	platypus	1	1744
11	Between	English	Unrelated	50	plow	1	1379
11	Between	English	Unrelated	36	plug	1	1807
11	Between	English	Unrelated	51	seagull	1	1298
11	Between	English	Unrelated	76	silverware	1	1755
11	Between	English	Unrelated	24	teacher	1	1360
11	Between	English	Unrelated	41	teeth	1	1226
11	Between	Spanish	Competitor	21	beaver	1	1434
11	Between	Spanish	Competitor	24	blender	1	1707
11	Between	Spanish	Competitor	60	book	0	1982
11	Between	Spanish	Competitor	37	bride	1	1305
11	Between	Spanish	Competitor	74	church	1	1437
11	Between	Spanish	Competitor	13	claw	1	2112
11	Between	Spanish	Competitor	65	doll	1	1297
11	Between	Spanish	Competitor	30	envelope	1	1108
11	Between	Spanish	Competitor	15	fork	1	1689
11	Between	Spanish	Competitor	41	half	1	1500
11	Between	Spanish	Competitor	1	hinge	1	NA
11	Between	Spanish	Competitor	63	hut	0	1487
11	Between	Spanish	Competitor	49	iron	1	2425
11	Between	Spanish	Competitor	56	nut	1	2576
11	Between	Spanish	Competitor	39	rabbit	1	1632
11	Between	Spanish	Competitor	27	raindrop	1	1159
11	Between	Spanish	Competitor	6	seal	1	1943
11	Between	Spanish	Competitor	51	thread	1	1244
11	Between	Spanish	Competitor	80	weather	1	2142
11	Between	Spanish	Competitor	45	web	1	1671
11	Between	Spanish	Unrelated	12	beaver	1	1719
11	Between	Spanish	Unrelated	36	blender	1	1628
11	Between	Spanish	Unrelated	29	book	0	2122
11	Between	Spanish	Unrelated	72	bride	1	2298
11	Between	Spanish	Unrelated	58	church	1	1344
11	Between	Spanish	Unrelated	32	claw	1	1544
11	Between	Spanish	Unrelated	54	doll	1	1457
11	Between	Spanish	Unrelated	59	envelope	1	1111
11	Between	Spanish	Unrelated	78	fork	1	2135
11	Between	Spanish	Unrelated	19	half	1	2578
11	Between	Spanish	Unrelated	11	hinge	1	2516
11	Between	Spanish	Unrelated	9	hut	1	1610
11	Between	Spanish	Unrelated	55	iron	1	1435
11	Between	Spanish	Unrelated	66	nut	1	1759
11	Between	Spanish	Unrelated	44	rabbit	1	1666
11	Between	Spanish	Unrelated	64	raindrop	1	2393
11	Between	Spanish	Unrelated	35	seal	1	1559
11	Between	Spanish	Unrelated	79	thread	1	1248
11	Between	Spanish	Unrelated	17	weather	1	1605
11	Between	Spanish	Unrelated	18	web	1	2517
11	Within	English	Competitor	74	antler	1	1324
11	Within	English	Competitor	28	basket	1	1836
11	Within	English	Competitor	9	brain	0	1946
11	Within	English	Competitor	20	candy	1	1843
11	Within	English	Competitor	63	clown	1	1344
11	Within	English	Competitor	77	drum	0	1673
11	Within	English	Competitor	16	elbow	1	1691
11	Within	English	Competitor	44	flag	1	1663
11	Within	English	Competitor	3	gun	1	1471
11	Within	English	Competitor	48	honey	1	2468
11	Within	English	Competitor	78	lighter	1	1481
11	Within	English	Competitor	58	magnet	1	1439
11	Within	English	Competitor	7	pig	1	2243
11	Within	English	Competitor	43	rattle	1	1797
11	Within	English	Competitor	69	scarf	1	1387
11	Within	English	Competitor	37	sheep	0	1662
11	Within	English	Competitor	2	snail	1	2380
11	Within	English	Competitor	14	toad	1	2635
11	Within	English	Competitor	18	waterfall	1	2286
11	Within	English	Competitor	61	wig	1	1491
11	Within	English	Unrelated	25	antler	1	1634
11	Within	English	Unrelated	38	basket	1	1583
11	Within	English	Unrelated	55	brain	1	1570
11	Within	English	Unrelated	8	candy	1	2145
11	Within	English	Unrelated	29	clown	1	1737
11	Within	English	Unrelated	65	drum	0	1448
11	Within	English	Unrelated	19	elbow	1	1795
11	Within	English	Unrelated	52	flag	1	1435
11	Within	English	Unrelated	80	gun	1	1392
11	Within	English	Unrelated	21	honey	1	1540
11	Within	English	Unrelated	10	lighter	1	2016
11	Within	English	Unrelated	68	magnet	1	1748
11	Within	English	Unrelated	57	pig	1	1493
11	Within	English	Unrelated	54	rattle	1	1371
11	Within	English	Unrelated	12	scarf	1	1912
11	Within	English	Unrelated	60	sheep	0	1750
11	Within	English	Unrelated	27	snail	1	1809
11	Within	English	Unrelated	31	toad	1	NA
11	Within	English	Unrelated	26	waterfall	1	2164
11	Within	English	Unrelated	42	wig	1	2056
11	Within	Spanish	Competitor	26	apple	1	1668
11	Within	Spanish	Competitor	50	bell	1	1616
11	Within	Spanish	Competitor	57	bone	1	1716
11	Within	Spanish	Competitor	70	chain	1	2516
11	Within	Spanish	Competitor	43	cow	1	2374
11	Within	Spanish	Competitor	31	diver	1	1550
11	Within	Spanish	Competitor	3	drill	1	1874
11	Within	Spanish	Competitor	40	duck	1	2498
11	Within	Spanish	Competitor	68	fan	1	1983
11	Within	Spanish	Competitor	69	mirror	1	2245
11	Within	Spanish	Competitor	7	pumpkin	1	1558
11	Within	Spanish	Competitor	23	purse	1	1518
11	Within	Spanish	Competitor	38	puzzle	1	1479
11	Within	Spanish	Competitor	33	rocket	1	1088
11	Within	Spanish	Competitor	20	shoe	1	1617
11	Within	Spanish	Competitor	10	suitcase	1	1572
11	Within	Spanish	Competitor	4	thumb	1	1564
11	Within	Spanish	Competitor	8	umbrella	1	1742
11	Within	Spanish	Competitor	47	whale	1	2517
11	Within	Spanish	Competitor	53	windmill	1	1840
11	Within	Spanish	Unrelated	22	apple	1	1641
11	Within	Spanish	Unrelated	71	bell	1	1064
11	Within	Spanish	Unrelated	48	bone	1	1451
11	Within	Spanish	Unrelated	61	chain	1	1568
11	Within	Spanish	Unrelated	75	cow	1	1339
11	Within	Spanish	Unrelated	34	diver	1	1509
11	Within	Spanish	Unrelated	67	drill	1	1629
11	Within	Spanish	Unrelated	46	duck	1	1808
11	Within	Spanish	Unrelated	14	fan	1	2406
11	Within	Spanish	Unrelated	5	mirror	1	2517
11	Within	Spanish	Unrelated	77	pumpkin	1	1693
11	Within	Spanish	Unrelated	42	purse	1	1128
11	Within	Spanish	Unrelated	76	puzzle	1	1639
11	Within	Spanish	Unrelated	16	rocket	1	1423
11	Within	Spanish	Unrelated	2	shoe	1	1910
11	Within	Spanish	Unrelated	62	suitcase	1	2516
11	Within	Spanish	Unrelated	52	thumb	1	1199
11	Within	Spanish	Unrelated	28	umbrella	1	1739
11	Within	Spanish	Unrelated	73	whale	1	1491
11	Within	Spanish	Unrelated	25	windmill	1	1274
12	Between	English	Competitor	73	beak	1	2594
12	Between	English	Competitor	79	bowl	1	1812
12	Between	English	Competitor	35	cheek	1	2786
12	Between	English	Competitor	56	clock	1	1883
12	Between	English	Competitor	47	cooler	1	1579
12	Between	English	Competitor	22	corkscrew	1	2816
12	Between	English	Competitor	59	desk	1	1834
12	Between	English	Competitor	71	engine	1	2675
12	Between	English	Competitor	53	flame	1	1264
12	Between	English	Competitor	30	glue	1	1700
12	Between	English	Competitor	11	loop	1	2013
12	Between	English	Competitor	5	marbles	1	2106
12	Between	English	Competitor	15	orange	1	1752
12	Between	English	Competitor	1	platypus	1	1878
12	Between	English	Competitor	39	plow	1	2326
12	Between	English	Competitor	32	plug	1	1722
12	Between	English	Competitor	67	seagull	1	1967
12	Between	English	Competitor	4	silverware	1	1670
12	Between	English	Competitor	70	teacher	1	3111
12	Between	English	Competitor	66	teeth	1	1940
12	Between	English	Unrelated	40	bowl	1	1594
12	Between	English	Unrelated	6	cheek	1	1665
12	Between	English	Unrelated	46	clock	1	1513
12	Between	English	Unrelated	72	cooler	1	2007
12	Between	English	Unrelated	34	corkscrew	1	1571
12	Between	English	Unrelated	49	desk	1	1544
12	Between	English	Unrelated	13	engine	1	2087
12	Between	English	Unrelated	62	flame	1	1510
12	Between	English	Unrelated	33	glue	1	2431
12	Between	English	Unrelated	64	loop	1	2973
12	Between	English	Unrelated	45	marbles	1	2047
12	Between	English	Unrelated	75	orange	1	1887
12	Between	English	Unrelated	17	platypus	1	2003
12	Between	English	Unrelated	50	plow	1	3301
12	Between	English	Unrelated	36	plug	1	2126
12	Between	English	Unrelated	51	seagull	1	1852
12	Between	English	Unrelated	76	silverware	1	1774
12	Between	English	Unrelated	24	teacher	1	1996
12	Between	Spanish	Competitor	21	beaver	0	2869
12	Between	Spanish	Competitor	24	blender	1	1808
12	Between	Spanish	Competitor	60	book	0	1706
12	Between	Spanish	Competitor	37	bride	1	1343
12	Between	Spanish	Competitor	74	church	1	1757
12	Between	Spanish	Competitor	13	claw	1	2494
12	Between	Spanish	Competitor	65	doll	1	1787
12	Between	Spanish	Competitor	30	envelope	1	1576
12	Between	Spanish	Competitor	15	fork	1	1667
12	Between	Spanish	Competitor	41	half	1	3517
12	Between	Spanish	Competitor	1	hinge	1	2050
12	Between	Spanish	Competitor	63	hut	0	3004
12	Between	Spanish	Competitor	49	iron	1	1580
12	Between	Spanish	Competitor	56	nut	1	1434
12	Between	Spanish	Competitor	39	rabbit	1	1391
12	Between	Spanish	Competitor	27	raindrop	1	1752
12	Between	Spanish	Competitor	6	seal	1	1585
12	Between	Spanish	Competitor	51	thread	1	1824
12	Between	Spanish	Competitor	45	web	1	1776
12	Between	Spanish	Unrelated	12	beaver	0	2799
12	Between	Spanish	Unrelated	36	blender	1	2110
12	Between	Spanish	Unrelated	29	book	0	1802
12	Between	Spanish	Unrelated	72	bride	1	1733
12	Between	Spanish	Unrelated	58	church	1	1779
12	Between	Spanish	Unrelated	32	claw	1	3074
12	Between	Spanish	Unrelated	54	doll	1	1482
12	Between	Spanish	Unrelated	59	envelope	1	1685
12	Between	Spanish	Unrelated	78	fork	1	1814
12	Between	Spanish	Unrelated	19	half	1	1867
12	Between	Spanish	Unrelated	11	hinge	1	2625
12	Between	Spanish	Unrelated	9	hut	1	2809
12	Between	Spanish	Unrelated	55	iron	1	1560
12	Between	Spanish	Unrelated	66	nut	1	1661
12	Between	Spanish	Unrelated	44	rabbit	1	1738
12	Between	Spanish	Unrelated	64	raindrop	1	1982
12	Between	Spanish	Unrelated	35	seal	1	2030
12	Between	Spanish	Unrelated	79	thread	1	1798
12	Between	Spanish	Unrelated	17	weather	1	2037
12	Between	Spanish	Unrelated	18	web	1	1696
12	Within	English	Competitor	74	antler	1	2711
12	Within	English	Competitor	28	basket	1	2764
12	Within	English	Competitor	9	brain	1	1442
12	Within	English	Competitor	20	candy	1	2520
12	Within	English	Competitor	63	clown	1	4042
12	Within	English	Competitor	77	drum	1	974
12	Within	English	Competitor	16	elbow	1	2876
12	Within	English	Competitor	44	flag	1	2307
12	Within	English	Competitor	3	gun	1	2442
12	Within	English	Competitor	48	honey	1	2215
12	Within	English	Competitor	78	lighter	1	2050
12	Within	English	Competitor	58	magnet	1	1498
12	Within	English	Competitor	7	pig	1	1522
12	Within	English	Competitor	43	rattle	1	2586
12	Within	English	Competitor	69	scarf	1	1410
12	Within	English	Competitor	37	sheep	0	5615
12	Within	English	Competitor	2	snail	1	1987
12	Within	English	Competitor	14	toad	1	3052
12	Within	English	Competitor	18	waterfall	1	1492
12	Within	English	Competitor	61	wig	1	1555
12	Within	English	Unrelated	25	antler	1	2592
12	Within	English	Unrelated	38	basket	0	2063
12	Within	English	Unrelated	55	brain	1	2104
12	Within	English	Unrelated	8	candy	1	1746
12	Within	English	Unrelated	29	clown	1	1638
12	Within	English	Unrelated	65	drum	0	1468
12	Within	English	Unrelated	19	elbow	1	1852
12	Within	English	Unrelated	52	flag	1	2804
12	Within	English	Unrelated	80	gun	1	1919
12	Within	English	Unrelated	21	honey	1	1548
12	Within	English	Unrelated	68	magnet	1	2334
12	Within	English	Unrelated	57	pig	1	2442
12	Within	English	Unrelated	54	rattle	1	2303
12	Within	English	Unrelated	12	scarf	1	2140
12	Within	English	Unrelated	60	sheep	0	2839
12	Within	English	Unrelated	27	snail	1	2192
12	Within	English	Unrelated	26	waterfall	1	2129
12	Within	English	Unrelated	42	wig	1	2818
12	Within	Spanish	Competitor	26	apple	1	1822
12	Within	Spanish	Competitor	50	bell	1	1740
12	Within	Spanish	Competitor	57	bone	1	1721
12	Within	Spanish	Competitor	70	chain	1	1846
12	Within	Spanish	Competitor	43	cow	1	1640
12	Within	Spanish	Competitor	31	diver	1	1586
12	Within	Spanish	Competitor	3	drill	1	2317
12	Within	Spanish	Competitor	40	duck	1	1232
12	Within	Spanish	Competitor	68	fan	1	2644
12	Within	Spanish	Competitor	69	mirror	1	1955
12	Within	Spanish	Competitor	7	pumpkin	1	1486
12	Within	Spanish	Competitor	23	purse	1	2011
12	Within	Spanish	Competitor	38	puzzle	1	2017
12	Within	Spanish	Competitor	33	rocket	1	1834
12	Within	Spanish	Competitor	20	shoe	1	1874
12	Within	Spanish	Competitor	10	suitcase	1	1485
12	Within	Spanish	Competitor	4	thumb	1	2854
12	Within	Spanish	Competitor	8	umbrella	1	1578
12	Within	Spanish	Competitor	47	whale	1	1524
12	Within	Spanish	Competitor	53	windmill	1	1956
12	Within	Spanish	Unrelated	22	apple	1	1704
12	Within	Spanish	Unrelated	71	bell	1	1616
12	Within	Spanish	Unrelated	48	bone	1	1970
12	Within	Spanish	Unrelated	61	chain	1	1804
12	Within	Spanish	Unrelated	75	cow	1	1798
12	Within	Spanish	Unrelated	34	diver	1	2525
12	Within	Spanish	Unrelated	67	drill	1	2079
12	Within	Spanish	Unrelated	46	duck	1	1617
12	Within	Spanish	Unrelated	14	fan	1	2459
12	Within	Spanish	Unrelated	5	mirror	1	1998
12	Within	Spanish	Unrelated	77	pumpkin	1	1591
12	Within	Spanish	Unrelated	42	purse	1	1528
12	Within	Spanish	Unrelated	76	puzzle	1	1945
12	Within	Spanish	Unrelated	16	rocket	1	1670
12	Within	Spanish	Unrelated	2	shoe	1	1878
12	Within	Spanish	Unrelated	62	suitcase	1	1630
12	Within	Spanish	Unrelated	52	thumb	1	3661
12	Within	Spanish	Unrelated	28	umbrella	1	1586
12	Within	Spanish	Unrelated	73	whale	1	1975
12	Within	Spanish	Unrelated	25	windmill	1	2343
13	Between	English	Competitor	73	beak	1	1770
13	Between	English	Competitor	79	bowl	1	1744
13	Between	English	Competitor	35	cheek	1	4575
13	Between	English	Competitor	56	clock	1	1407
13	Between	English	Competitor	47	cooler	1	1330
13	Between	English	Competitor	22	corkscrew	1	1273
13	Between	English	Competitor	59	desk	1	1788
13	Between	English	Competitor	71	engine	1	2605
13	Between	English	Competitor	53	flame	1	1452
13	Between	English	Competitor	30	glue	0	2166
13	Between	English	Competitor	11	loop	1	2082
13	Between	English	Competitor	5	marbles	1	1420
13	Between	English	Competitor	15	orange	1	1597
13	Between	English	Competitor	1	platypus	1	1428
13	Between	English	Competitor	39	plow	1	1431
13	Between	English	Competitor	32	plug	1	1378
13	Between	English	Competitor	67	seagull	1	1912
13	Between	English	Competitor	4	silverware	1	1449
13	Between	English	Competitor	70	teacher	1	1830
13	Between	English	Competitor	66	teeth	1	1323
13	Between	English	Unrelated	23	beak	1	1512
13	Between	English	Unrelated	40	bowl	1	1571
13	Between	English	Unrelated	6	cheek	1	1643
13	Between	English	Unrelated	46	clock	1	1435
13	Between	English	Unrelated	72	cooler	1	1762
13	Between	English	Unrelated	34	corkscrew	1	1480
13	Between	English	Unrelated	49	desk	1	1136
13	Between	English	Unrelated	13	engine	1	1174
13	Between	English	Unrelated	62	flame	1	1557
13	Between	English	Unrelated	64	loop	1	1882
13	Between	English	Unrelated	45	marbles	1	3167
13	Between	English	Unrelated	75	orange	1	1402
13	Between	English	Unrelated	17	platypus	1	1830
13	Between	English	Unrelated	50	plow	1	3505
13	Between	English	Unrelated	36	plug	1	2003
13	Between	English	Unrelated	51	seagull	1	1473
13	Between	English	Unrelated	76	silverware	1	1913
13	Between	English	Unrelated	24	teacher	1	1768
13	Between	English	Unrelated	41	teeth	1	1483
13	Between	Spanish	Competitor	21	beaver	1	1925
13	Between	Spanish	Competitor	24	blender	1	1598
13	Between	Spanish	Competitor	60	book	0	1520
13	Between	Spanish	Competitor	37	bride	1	1600
13	Between	Spanish	Competitor	74	church	1	1695
13	Between	Spanish	Competitor	13	claw	1	1996
13	Between	Spanish	Competitor	65	doll	1	1393
13	Between	Spanish	Competitor	30	envelope	1	1715
13	Between	Spanish	Competitor	15	fork	1	1848
13	Between	Spanish	Competitor	41	half	1	1966
13	Between	Spanish	Competitor	1	hinge	1	1300
13	Between	Spanish	Competitor	63	hut	1	2822
13	Between	Spanish	Competitor	49	iron	1	1647
13	Between	Spanish	Competitor	56	nut	1	1546
13	Between	Spanish	Competitor	39	rabbit	1	1359
13	Between	Spanish	Competitor	27	raindrop	1	1377
13	Between	Spanish	Competitor	6	seal	1	1471
13	Between	Spanish	Competitor	51	thread	1	1193
13	Between	Spanish	Competitor	45	web	1	1463
13	Between	Spanish	Unrelated	12	beaver	1	1244
13	Between	Spanish	Unrelated	36	blender	1	1768
13	Between	Spanish	Unrelated	29	book	0	1415
13	Between	Spanish	Unrelated	72	bride	1	1844
13	Between	Spanish	Unrelated	58	church	1	1565
13	Between	Spanish	Unrelated	32	claw	1	2825
13	Between	Spanish	Unrelated	54	doll	1	1317
13	Between	Spanish	Unrelated	59	envelope	1	1665
13	Between	Spanish	Unrelated	78	fork	1	1704
13	Between	Spanish	Unrelated	19	half	1	1317
13	Between	Spanish	Unrelated	11	hinge	1	1834
13	Between	Spanish	Unrelated	9	hut	0	2086
13	Between	Spanish	Unrelated	55	iron	1	1734
13	Between	Spanish	Unrelated	66	nut	1	1409
13	Between	Spanish	Unrelated	44	rabbit	1	1422
13	Between	Spanish	Unrelated	64	raindrop	1	1406
13	Between	Spanish	Unrelated	35	seal	1	1521
13	Between	Spanish	Unrelated	79	thread	1	1659
13	Between	Spanish	Unrelated	17	weather	1	1891
13	Between	Spanish	Unrelated	18	web	1	1358
13	Within	English	Competitor	74	antler	1	1413
13	Within	English	Competitor	28	basket	1	1688
13	Within	English	Competitor	9	brain	1	1295
13	Within	English	Competitor	20	candy	1	2074
13	Within	English	Competitor	63	clown	1	1649
13	Within	English	Competitor	77	drum	0	1589
13	Within	English	Competitor	16	elbow	1	1487
13	Within	English	Competitor	44	flag	1	1613
13	Within	English	Competitor	3	gun	1	1473
13	Within	English	Competitor	48	honey	0	2069
13	Within	English	Competitor	78	lighter	1	1983
13	Within	English	Competitor	58	magnet	1	1458
13	Within	English	Competitor	7	pig	1	1120
13	Within	English	Competitor	43	rattle	1	1466
13	Within	English	Competitor	69	scarf	1	1735
13	Within	English	Competitor	37	sheep	0	1699
13	Within	English	Competitor	2	snail	1	1372
13	Within	English	Competitor	14	toad	1	1262
13	Within	English	Competitor	18	waterfall	1	1274
[truncated: 539 more rows]
