# Supplementary material for: Bilingual Cortical Control of Between- and Within-Language Competition
Source: Sci Rep. 2017 Sep 18;7:11763. doi: 10.1038/s41598-017-12116-w (PMC5603581; doi:10.1038/s41598-017-12116-w)
Supplement: Supplementary file 3 — Dataset 3 [file 41598_2017_12116_MOESM3_ESM.xlsx]

## Sheet: Sheet1
Participant_Code	Condition	BetweenLanguage:Right_MFG-SFG	BetweenLanguage:Right_Putamen	BetweenLanguage:Left_Putamen	BetweenLanguage:Left_MFG-SFG	Between_Within:Right_MFG-SFG	Between_Within:Left_Putamen-Caudate	BetweenSpanishEnglish:Left_Putamen-Caudate	BetweenSpanishEnglish:Left_MFG-SFG	BetweenSpanishEnglish:Right_MFG-SFG	BetweenSpanishEnglish:Right_Putamen-Caudate	BetweenSE-ES:Right_MFG-SFG
1	English_Within-Language_Competition	0.080019	NA	NA	NA	0.13553	NA	1.2021	NA	-0.0066153	0.99141	-0.2438
1	English-Spanish_Between-Language_Competition	1.1084	NA	NA	NA	1.0996	NA	0.89251	NA	1.0377	0.49818	0.72834
1	Spanish_Within-Language_Competition	-1.021	NA	NA	NA	-1.3888	NA	0.19602	NA	-0.8078	-0.89554	-0.52611
1	Spanish-English_Between-Language_Competition	-0.39394	NA	NA	NA	-0.68956	NA	1.4456	NA	-0.22781	1.3248	0.12862
2	English_Within-Language_Competition	-1.1785	NA	NA	NA	-0.92058	NA	-2.3472	0.042725	-0.91244	-2.3109	NA
2	English-Spanish_Between-Language_Competition	0.62592	NA	NA	NA	0.6961	NA	1.4723	1.2755	0.30673	1.9152	NA
2	Spanish_Within-Language_Competition	1.0082	NA	NA	NA	0.61818	NA	-1.8043	0.14397	0.62511	-1.8325	NA
2	Spanish-English_Between-Language_Competition	1.7652	NA	NA	NA	1.8604	NA	1.9075	2.2872	2.4572	0.91476	NA
3	English_Within-Language_Competition	0.7895	NA	NA	0.8699	1.127	0.98269	0.90533	0.85133	0.93924	0.99547	0.6943
3	English-Spanish_Between-Language_Competition	0.62551	NA	NA	0.45531	0.62249	-0.38946	-0.36698	0.002948	0.5748	-0.013107	0.70947
3	Spanish_Within-Language_Competition	-0.31529	NA	NA	-1.0165	-0.028778	0.12282	0.099613	-0.50784	-0.13707	0.00021939	0.12213
3	Spanish-English_Between-Language_Competition	0.40716	NA	NA	0.00090664	0.33836	0.9767	0.80227	-0.032013	0.41357	1.1052	0.18976
4	English_Within-Language_Competition	-0.19401	-0.93861	-0.74018	-0.94283	NA	NA	-0.81105	-0.35728	NA	-0.87585	NA
4	English-Spanish_Between-Language_Competition	-0.21816	-0.054487	-0.4634	-0.13934	NA	NA	-0.30313	0.16128	NA	-0.047072	NA
4	Spanish_Within-Language_Competition	-0.69698	0.024085	-0.24185	-0.54829	NA	NA	-0.50631	-0.47372	NA	-0.097484	NA
4	Spanish-English_Between-Language_Competition	1.2073	-0.26849	-0.095686	1.0104	NA	NA	-0.015309	1.4616	NA	-0.23036	NA
5	English_Within-Language_Competition	-2.0239	-0.99055	NA	NA	NA	NA	-1.1972	-0.97339	-2.0547	-0.99997	-2.0579
5	English-Spanish_Between-Language_Competition	1.2466	0.07031	NA	NA	NA	NA	0.40302	0.37942	1.6348	0.31761	1.7124
5	Spanish_Within-Language_Competition	0.0089097	0.01924	NA	NA	NA	NA	0.12813	-0.11851	0.21496	-0.094339	0.30053
5	Spanish-English_Between-Language_Competition	2.1118	0.32496	NA	NA	NA	NA	0.040776	3.7342	2.4686	0.34934	2.3664
6	English_Within-Language_Competition	0.39708	NA	-0.055789	0.26681	0.49838	0.11496	0.11734	0.46673	NA	0.046814	0.55184
6	English-Spanish_Between-Language_Competition	0.49897	NA	0.063072	0.63399	0.59063	0.026946	0.20721	0.64424	NA	0.043588	0.86817
6	Spanish_Within-Language_Competition	1.0129	NA	0.57715	0.83231	0.96711	0.49899	0.51832	0.78872	NA	0.37778	1.4423
6	Spanish-English_Between-Language_Competition	0.51517	NA	0.11906	-0.40433	0.64185	0.2653	0.0177	-0.047631	NA	0.047192	0.45176
7	English_Within-Language_Competition	-0.44261	0.45977	-0.093124	-0.0078185	-0.32597	NA	0.014068	NA	-0.55852	0.43377	NA
7	English-Spanish_Between-Language_Competition	-0.82288	-0.65494	-0.86431	-0.4444	-0.74392	NA	-0.95025	NA	-0.9416	-0.92201	NA
7	Spanish_Within-Language_Competition	-0.30156	-1.5354	-1.6573	-0.33814	-0.17926	NA	-1.8263	NA	-0.38334	-1.6789	NA
7	Spanish-English_Between-Language_Competition	0.96307	1.1607	1.506	0.47796	0.80041	NA	1.6805	NA	0.97366	1.3366	NA
8	English_Within-Language_Competition	0.36562	1.8171	NA	0.76862	1.0511	2.0505	2.0201	NA	NA	1.7972	-0.13239
8	English-Spanish_Between-Language_Competition	0.084797	0.14626	NA	-0.43192	-0.24111	0.42254	0.44756	NA	NA	0.41276	0.13311
8	Spanish_Within-Language_Competition	0.0049081	0.82736	NA	0.70352	-0.03211	0.67338	0.64379	NA	NA	0.61606	0.01193
8	Spanish-English_Between-Language_Competition	-0.18033	0.92824	NA	-0.42833	-0.51181	0.94181	0.73167	NA	NA	0.603	-0.75229
9	English_Within-Language_Competition	NA	0.2027	NA	NA	-0.067323	NA	1.1137	NA	NA	0.49732	-0.80224
9	English-Spanish_Between-Language_Competition	NA	0.55254	NA	NA	-1.1192	NA	0.83285	NA	NA	0.52833	-0.17366
9	Spanish_Within-Language_Competition	NA	1.2251	NA	NA	0.23639	NA	0.98854	NA	NA	0.99328	0.29597
9	Spanish-English_Between-Language_Competition	NA	-0.044396	NA	NA	-0.55723	NA	0.24104	NA	NA	0.10911	-0.42733
10	English_Within-Language_Competition	0.38117	NA	NA	NA	0.78743	0.37822	0.27143	0.4162	0.66721	0.45905	NA
10	English-Spanish_Between-Language_Competition	0.12441	NA	NA	NA	0.032631	0.12104	0.27327	-0.091713	-0.37927	0.31743	NA
10	Spanish_Within-Language_Competition	-0.05223	NA	NA	NA	0.035721	-0.36358	-0.31476	0.59132	-0.010229	-0.094039	NA
10	Spanish-English_Between-Language_Competition	0.84038	NA	NA	NA	0.93775	0.72174	0.79407	0.073647	0.60578	0.94087	NA
11	English_Within-Language_Competition	-1.4113	-0.57397	-0.72363	-1.554	-1.2162	-0.71792	NA	-1.7957	NA	-0.49953	-1.4803
11	English-Spanish_Between-Language_Competition	0.71041	-0.63882	-1.2711	-0.10459	-0.095555	-0.91999	NA	0.015102	NA	-0.56048	0.47914
11	Spanish_Within-Language_Competition	0.5179	0.11127	0.79873	0.82162	0.66414	0.55789	NA	0.62982	NA	0.11007	0.11882
11	Spanish-English_Between-Language_Competition	0.62802	-0.12942	0.33699	-0.10457	0.89363	0.44001	NA	0.031443	NA	0.046615	0.96812
12	English_Within-Language_Competition	0.25215	-0.40292	-0.36112	0.87688	0.3537	NA	-0.063141	NA	0.073904	-0.097177	NA
12	English-Spanish_Between-Language_Competition	-0.45198	0.18672	0.69617	0.14554	-0.44399	NA	0.6454	NA	-0.77368	0.26473	NA
12	Spanish_Within-Language_Competition	0.47753	0.6317	0.55943	0.54539	0.85212	NA	0.60991	NA	0.51791	0.57972	NA
12	Spanish-English_Between-Language_Competition	0.083915	0.23173	0.29432	-0.069472	0.025253	NA	0.28139	NA	0.0057951	0.22011	NA
13	English_Within-Language_Competition	-0.43391	-1.7983	NA	NA	-0.36277	NA	-2.31	-1.0543	NA	-2.083	NA
13	English-Spanish_Between-Language_Competition	-0.13205	0.11722	NA	NA	-0.39675	NA	-0.14357	-0.65878	NA	0.042292	NA
13	Spanish_Within-Language_Competition	-0.13468	0.59276	NA	NA	-0.24967	NA	-0.32273	-0.94234	NA	0.34944	NA
13	Spanish-English_Between-Language_Competition	0.42787	0.36478	NA	NA	0.73207	NA	0.57651	-0.33956	NA	0.35093	NA
14	English_Within-Language_Competition	0.85863	-0.39525	-0.88097	NA	0.83294	NA	-0.88545	0.18609	0.63395	-0.51747	NA
14	English-Spanish_Between-Language_Competition	-1.0727	-0.083015	-0.51257	NA	-1.7535	NA	-0.54155	-0.6729	-1.4189	-0.36691	NA
14	Spanish_Within-Language_Competition	0.01689	-0.65867	-1.012	NA	0.28359	NA	-1.1198	-0.42586	-0.0055389	-0.75488	NA
14	Spanish-English_Between-Language_Competition	0.72059	-0.056627	0.56767	NA	1.6157	NA	0.35933	1.96	1.1335	-0.05055	NA
15	English_Within-Language_Competition	-1.467	-1.7941	-2.2044	NA	-1.2653	NA	-2.5073	-2.0797	-1.7837	NA	-1.8005
15	English-Spanish_Between-Language_Competition	0.60139	-0.58081	-1.2015	NA	0.86758	NA	-0.95859	0.39183	0.61399	NA	1.1505
15	Spanish_Within-Language_Competition	0.065696	-0.043825	0.064506	NA	0.1713	NA	0.18699	-0.4668	0.22646	NA	0.18965
15	Spanish-English_Between-Language_Competition	0.72814	-0.22476	-0.17852	NA	0.34061	NA	0.22195	2.2057	0.95616	NA	1.0707
16	English_Within-Language_Competition	0.42036	NA	NA	NA	0.37971	-1.5912	-1.4369	NA	NA	-1.2243	0.81161
16	English-Spanish_Between-Language_Competition	1.0283	NA	NA	NA	1.0285	1.42	1.6056	NA	NA	1.7996	2.1052
16	Spanish_Within-Language_Competition	-0.1355	NA	NA	NA	-0.17232	1.1123	0.79361	NA	NA	0.88469	-0.95238
16	Spanish-English_Between-Language_Competition	1.0877	NA	NA	NA	0.88812	-0.060816	-0.080307	NA	NA	0.18221	0.8474
